# Supplementary material for: Phenotypic similarity-based approach for variant prioritization for unsolved rare disease: a preliminary methodological report
Source: Eur J Hum Genet. 2023 Nov 6;32(2):182–9. doi: 10.1038/s41431-023-01486-7 (PMC10853199; doi:10.1038/s41431-023-01486-7)
Supplement: Supplementary file 3 — Table A [file 41431_2023_1486_MOESM3_ESM.xlsx]

## Sheet: StepA
Phenopacket	Session	Rank	Score	ORPHAcode	ORPHAcode_gene	Offspring_ORPHAcode	Offspring_gene
PX_8147689	KIF5A	1	0.743119	ORPHA:444099	CPT1C
PX_8147689	KIF5A	2	0.65962	ORPHA:100994	HSPD1
PX_8147689	KIF5A	3	0.643799	ORPHA:100989	WASHC5
PX_8147689	KIF5A	4	0.635669	ORPHA:100993	RTN2
PX_8147689	KIF5A	5	0.61329	ORPHA:171612	SPG37
PX_8147689	KIF5A	6	0.604501	ORPHA:320365	SPG36
PX_8147689	KIF5A	7	0.593776	ORPHA:320355	SPG41
PX_8147689	KIF5A	8	0.592993	ORPHA:100984	ATL1
PX_8147689	KIF5A	9	0.575726	ORPHA:100999	SPG19
PX_8147689	KIF5A	10	0.550988	ORPHA:447753	ALDH18A1
PX_8147689	KIF5A	11	0.547975	ORPHA:100991	KIF5A
PX_8147689	KIF5A	12	0.528891	ORPHA:206448	GALC
PX_8147689	KIF5A	13	0.526823	ORPHA:100985	SPAST
PX_8147689	KIF5A	14	0.521955	ORPHA:458803	CACNA1G
PX_8147689	KIF5A	15	0.513914	ORPHA:289560	C19ORF12
PX_8147689	KIF5A	16	0.509112	ORPHA:447760	ALDH18A1
PX_8147689	KIF5A	17	0.50805	ORPHA:306511	AP5Z1
PX_8147689	KIF5A	18	0.507631	ORPHA:466722	FARS2
PX_8147689	KIF5A	19	0.502544	ORPHA:100988	NIPA1
PX_8147689	KIF5A	20	0.497329	ORPHA:99015	PLP1
PX_8147689	KIF5A	21	0.492397	ORPHA:98761	ATXN10
PX_8147689	KIF5A	22	0.488521	ORPHA:35689	SPG7
PX_8147689	KIF5A	23	0.487818	ORPHA:99013	SPG7
PX_8147689	KIF5A	24	0.486742	ORPHA:247604	ERLIN2
PX_8147689	KIF5A	24	0.486742	ORPHA:247604	ALS2
PX_8147689	KIF5A	25	0.482432	ORPHA:101007	SPG27
PX_8147689	KIF5A	26	0.480574	ORPHA:206583	GBE1
PX_8147689	KIF5A	27	0.475162	ORPHA:171629	FA2H
PX_8147689	KIF5A	28	0.469795	ORPHA:101000	SPART
PX_8147689	KIF5A	29	0.460718	ORPHA:401849	REEP2
PX_8147689	KIF5A	31	0.460088	ORPHA:99027	LMNB1
PX_8147689	KIF5A	32	0.457627	ORPHA:352641	GBA2
PX_8147689	KIF5A	33	0.457177	ORPHA:320391	GBA2
PX_8147689	KIF5A	34	0.456436	ORPHA:101004	SPG24
PX_8147689	KIF5A	35	0.455107	ORPHA:488594	CAPN1
PX_8147689	KIF5A	36	0.449376	ORPHA:101003	DSTYK
PX_8147689	KIF5A	36	0.449376	ORPHA:101003	SPG23
PX_8147689	KIF5A	37	0.446324	ORPHA:329475	VCP
PX_8147689	KIF5A	38	0.446017	ORPHA:101111	SCA25
PX_8147689	KIF5A	39	0.445288	ORPHA:171607	SPG34
PX_8147689	KIF5A	40	0.444748	ORPHA:320370	C19ORF12
PX_8147689	KIF5A	41	0.44471	ORPHA:280229	PLP1
PX_8147689	KIF5A	42	0.442701	ORPHA:363654	ATP6AP2
PX_8147689	KIF5A	44	0.441332	ORPHA:43		ORPHA:139399	ABCD1
PX_8147689	KIF5A	44	0.441332	ORPHA:43		ORPHA:139396	ABCD1
PX_8147689	KIF5A	45	0.440399	ORPHA:98	SACS
PX_8147689	KIF5A	46	0.437932	ORPHA:314603	MARS2
PX_8147689	KIF5A	47	0.434965	ORPHA:3208	SDHAF1
PX_8147689	KIF5A	47	0.434965	ORPHA:3208	SDHB
PX_8147689	KIF5A	47	0.434965	ORPHA:3208	SDHA
PX_8147689	KIF5A	47	0.434965	ORPHA:3208	SDHD
PX_8147689	KIF5A	48	0.432166	ORPHA:513436	ATP13A2
PX_8147689	KIF5A	49	0.429978	ORPHA:88644	SYNE1
PX_2811577	SPAST	1	0.739526	ORPHA:98765	PLEKHG4
PX_2811577	SPAST	2	0.646974	ORPHA:206448	GALC
PX_2811577	SPAST	3	0.64028	ORPHA:101108	PDYN
PX_2811577	SPAST	4	0.612135	ORPHA:206443	GALC
PX_2811577	SPAST	5	0.598402	ORPHA:251282	VAMP1
PX_2811577	SPAST	7	0.572801	ORPHA:35689	SPG7
PX_2811577	SPAST	8	0.564765	ORPHA:98763	PRKCG
PX_2811577	SPAST	9	0.559744	ORPHA:101	ATN1
PX_2811577	SPAST	11	0.554861	ORPHA:397725	COASY
PX_2811577	SPAST	12	0.552549	ORPHA:101008	DDHD1
PX_2811577	SPAST	13	0.549767	ORPHA:98764	FGF14
PX_2811577	SPAST	14	0.545394	ORPHA:100984	ATL1
PX_2811577	SPAST	15	0.531382	ORPHA:99014	PRPS1
PX_2811577	SPAST	16	0.531068	ORPHA:53583	SLC2A1
PX_2811577	SPAST	17	0.530998	ORPHA:401800	WDR48
PX_2811577	SPAST	18	0.528842	ORPHA:284324	TPP1
PX_2811577	SPAST	19	0.528437	ORPHA:488594	CAPN1
PX_2811577	SPAST	20	0.528365	ORPHA:101007	SPG27
PX_2811577	SPAST	21	0.528255	ORPHA:329308	FA2H
PX_2811577	SPAST	22	0.52728	ORPHA:100986	CYP7B1
PX_2811577	SPAST	23	0.527275	ORPHA:320365	SPG36
PX_2811577	SPAST	24	0.525446	ORPHA:506353	SELENOI
PX_2811577	SPAST	25	0.522155	ORPHA:98	SACS
PX_2811577	SPAST	26	0.521265	ORPHA:101111	SCA25
PX_2811577	SPAST	27	0.521229	ORPHA:100985	SPAST
PX_2811577	SPAST	28	0.51298	ORPHA:95	FXN
PX_2811577	SPAST	29	0.512311	ORPHA:1175	GJB1
PX_2811577	SPAST	31	0.511733	ORPHA:496756	TBCE
PX_2811577	SPAST	32	0.511217	ORPHA:497764	MME
PX_2811577	SPAST	33	0.509887	ORPHA:513436	ATP13A2
PX_2811577	SPAST	34	0.509735	ORPHA:211017	SCA30
PX_2811577	SPAST	35	0.509367	ORPHA:100989	WASHC5
PX_2811577	SPAST	36	0.508036	ORPHA:2822	SPG11
PX_2811577	SPAST	37	0.507651	ORPHA:308	CSTB
PX_2811577	SPAST	37	0.507651	ORPHA:308	PRICKLE1
PX_2811577	SPAST	37	0.507651	ORPHA:308	SCARB2
PX_2811577	SPAST	38	0.50362	ORPHA:43		ORPHA:139399	ABCD1
PX_2811577	SPAST	38	0.50362	ORPHA:43		ORPHA:139396	ABCD1
PX_2811577	SPAST	39	0.501662	ORPHA:313772	AFG3L2
PX_2811577	SPAST	40	0.501168	ORPHA:289560	C19ORF12
PX_2811577	SPAST	41	0.500214	ORPHA:98772	KCND3
PX_2811577	SPAST	42	0.497378	ORPHA:444099	CPT1C
PX_2811577	SPAST	43	0.496801	ORPHA:352641	GBA2
PX_2811577	SPAST	44	0.493608	ORPHA:100991	KIF5A
PX_2811577	SPAST	45	0.493197	ORPHA:320411	CYP2U1
PX_2811577	SPAST	46	0.492847	ORPHA:423275	CCDC88C
PX_2811577	SPAST	47	0.490704	ORPHA:247815	PEX10
PX_2811577	SPAST	48	0.489753	ORPHA:276193	TGM6
PX_2811577	SPAST	50	0.48935	ORPHA:254930	C12ORF65
PX_1162604	CASQ1	1	0.732831	ORPHA:267	CAPN3
PX_1162604	CASQ1	2	0.720539	ORPHA:206549	ANO5
PX_1162604	CASQ1	3	0.664788	ORPHA:34515	FKRP
PX_1162604	CASQ1	4	0.664197	ORPHA:62	SGCA
PX_1162604	CASQ1	5	0.662691	ORPHA:97240	ACTA1
PX_1162604	CASQ1	6	0.639837	ORPHA:98855	LMNA
PX_1162604	CASQ1	7	0.639671	ORPHA:86812	POMT1
PX_1162604	CASQ1	8	0.637503	ORPHA:280333	DAG1
PX_1162604	CASQ1	9	0.633632	ORPHA:263494	DPM3
PX_1162604	CASQ1	10	0.630799	ORPHA:98863	FHL1
PX_1162604	CASQ1	10	0.630799	ORPHA:98863	EMD
PX_1162604	CASQ1	11.5	0.630072	ORPHA:261		ORPHA:98853	SYNE2
PX_1162604	CASQ1	11.5	0.630072	ORPHA:261		ORPHA:98853	LMNA
PX_1162604	CASQ1	11.5	0.630072	ORPHA:261		ORPHA:98863	EMD
PX_1162604	CASQ1	11.5	0.630072	ORPHA:261		ORPHA:98853	SYNE1
PX_1162604	CASQ1	11.5	0.630072	ORPHA:261		ORPHA:98855	LMNA
PX_1162604	CASQ1	11.5	0.630072	ORPHA:261		ORPHA:98863	FHL1
PX_1162604	CASQ1	11.5	0.630072	ORPHA:261		ORPHA:98853	TMEM43
PX_1162604	CASQ1	11.5	0.630072	ORPHA:98853	LMNA
PX_1162604	CASQ1	11.5	0.630072	ORPHA:98853	TMEM43
PX_1162604	CASQ1	11.5	0.630072	ORPHA:98853	SYNE2
PX_1162604	CASQ1	11.5	0.630072	ORPHA:98853	SYNE1
PX_1162604	CASQ1	13	0.620402	ORPHA:178400	DYSF
PX_1162604	CASQ1	14	0.608581	ORPHA:206559	POMT2
PX_1162604	CASQ1	15	0.602109	ORPHA:370980	FKRP
PX_1162604	CASQ1	15	0.602109	ORPHA:370980	CRPPA
PX_1162604	CASQ1	15	0.602109	ORPHA:370980	FKTN
PX_1162604	CASQ1	15	0.602109	ORPHA:370980	POMT1
PX_1162604	CASQ1	16	0.584017	ORPHA:399096	ANO5
PX_1162604	CASQ1	17	0.575424	ORPHA:603	TIA1
PX_1162604	CASQ1	17	0.575424	ORPHA:603	TIA1
PX_1162604	CASQ1	17	0.575424	ORPHA:603	SQSTM1
PX_1162604	CASQ1	18	0.569852	ORPHA:609	TTN
PX_1162604	CASQ1	19	0.568824	ORPHA:88635	CASQ1
PX_1162604	CASQ1	20	0.567831	ORPHA:457050	CHCHD10
PX_1162604	CASQ1	21	0.558392	ORPHA:369840	TRAPPC11
PX_1162604	CASQ1	22	0.557526	ORPHA:602	GNE
PX_1162604	CASQ1	24	0.548677	ORPHA:59135	MYH7
PX_1162604	CASQ1	25	0.545377	ORPHA:598		ORPHA:324604	TTN
PX_1162604	CASQ1	25	0.545377	ORPHA:598		ORPHA:98905	RYR1
PX_1162604	CASQ1	25	0.545377	ORPHA:598		ORPHA:324604	MYH7
PX_1162604	CASQ1	25	0.545377	ORPHA:598		ORPHA:178145	RYR1
PX_1162604	CASQ1	25	0.545377	ORPHA:598		ORPHA:324604	SELENON
PX_1162604	CASQ1	26	0.535057	ORPHA:178464	TTN
PX_1162604	CASQ1	27	0.533005	ORPHA:352479	CRPPA
PX_1162604	CASQ1	28	0.529309	ORPHA:370959	POMT1
PX_1162604	CASQ1	28	0.529309	ORPHA:370959	FKRP
PX_1162604	CASQ1	28	0.529309	ORPHA:370959	POMT2
PX_1162604	CASQ1	28	0.529309	ORPHA:370959	POMGNT1
PX_1162604	CASQ1	28	0.529309	ORPHA:370959	POMK
PX_1162604	CASQ1	28	0.529309	ORPHA:370959	GMPPB
PX_1162604	CASQ1	29	0.526976	ORPHA:266	MYOT
PX_1162604	CASQ1	30	0.525594	ORPHA:399058	CRYAB
PX_1162604	CASQ1	31	0.520479	ORPHA:488650	CAV3
PX_1162604	CASQ1	32	0.515971	ORPHA:559	INPP5K
PX_1162604	CASQ1	32	0.515971	ORPHA:559	SIL1
PX_1162604	CASQ1	33	0.514292	ORPHA:1878	TRIM32
PX_1162604	CASQ1	34	0.512989	ORPHA:88618	AHCY
PX_1162604	CASQ1	36	0.506527	ORPHA:437572	MYH7
PX_1162604	CASQ1	37	0.504304	ORPHA:258	LAMA2
PX_1162604	CASQ1	39	0.496925	ORPHA:353	SGCG
PX_1162604	CASQ1	41	0.490364	ORPHA:254361	PLEC
PX_1162604	CASQ1	42	0.488867	ORPHA:899	FKTN
PX_1162604	CASQ1	42	0.488867	ORPHA:899	LARGE1
PX_1162604	CASQ1	42	0.488867	ORPHA:899	POMGNT1
PX_1162604	CASQ1	42	0.488867	ORPHA:899	CRPPA
PX_1162604	CASQ1	42	0.488867	ORPHA:899	DAG1
PX_1162604	CASQ1	42	0.488867	ORPHA:899	FKRP
PX_1162604	CASQ1	42	0.488867	ORPHA:899	POMT1
PX_1162604	CASQ1	42	0.488867	ORPHA:899	RXYLT1
PX_1162604	CASQ1	42	0.488867	ORPHA:899	B4GAT1
PX_1162604	CASQ1	42	0.488867	ORPHA:899	POMK
PX_1162604	CASQ1	42	0.488867	ORPHA:899	POMGNT2
PX_1162604	CASQ1	42	0.488867	ORPHA:899	B3GALNT2
PX_1162604	CASQ1	42	0.488867	ORPHA:899	POMT2
PX_1162604	CASQ1	42	0.488867	ORPHA:899	COL4A1
PX_1162604	CASQ1	43	0.485475	ORPHA:399081	KLHL9
PX_1162604	CASQ1	44	0.48434	ORPHA:329478	VCP
PX_1162604	CASQ1	45	0.482355	ORPHA:363623	GMPPB
PX_1162604	CASQ1	46	0.478704	ORPHA:681	KCNE3
PX_1162604	CASQ1	46	0.478704	ORPHA:681	CACNA1S
PX_1162604	CASQ1	46	0.478704	ORPHA:681	SCN4A
PX_1162604	CASQ1	47	0.478197	ORPHA:98908	PNPLA2
PX_1162604	CASQ1	48	0.477279	ORPHA:324442	HINT1
PX_1162604	CASQ1	49	0.476846	ORPHA:268	DYSF
PX_1162604	CASQ1	50	0.471378	ORPHA:119	SGCB
PX_2354306	TBL1XR1	2	0.727493	ORPHA:718	SOX9
PX_2354306	TBL1XR1	4	0.652863	ORPHA:1393	SNRPB
PX_2354306	TBL1XR1	5	0.650034	ORPHA:440354	COL11A1
PX_2354306	TBL1XR1	6	0.649815	ORPHA:1358	MYMK
PX_2354306	TBL1XR1	7	0.630838	ORPHA:1452	RUNX2
PX_2354306	TBL1XR1	8	0.630293	ORPHA:166100	COL2A1
PX_2354306	TBL1XR1	8	0.630293	ORPHA:166100	COL11A2
PX_2354306	TBL1XR1	9	0.626832	ORPHA:94068	COL2A1
PX_2354306	TBL1XR1	10	0.626667	ORPHA:2886	RBM10
PX_2354306	TBL1XR1	11	0.622624	ORPHA:137888	PLCB4
PX_2354306	TBL1XR1	11	0.622624	ORPHA:137888	EDN1
PX_2354306	TBL1XR1	11	0.622624	ORPHA:137888	GNAI3
PX_2354306	TBL1XR1	12	0.622242	ORPHA:2751	NEK1
PX_2354306	TBL1XR1	13	0.618716	ORPHA:1388	TGDS
PX_2354306	TBL1XR1	14	0.606261	ORPHA:90652	FLNA
PX_2354306	TBL1XR1	15	0.604609	ORPHA:99771	UBB
PX_2354306	TBL1XR1	15	0.604609	ORPHA:99771	GRHL3
PX_2354306	TBL1XR1	18	0.592971	ORPHA:828		ORPHA:90653	COL2A1
PX_2354306	TBL1XR1	18	0.592971	ORPHA:828		ORPHA:250984	LOXL3
PX_2354306	TBL1XR1	18	0.592971	ORPHA:828		ORPHA:250984	COL9A3
PX_2354306	TBL1XR1	18	0.592971	ORPHA:828		ORPHA:250984	COL9A2
PX_2354306	TBL1XR1	18	0.592971	ORPHA:828		ORPHA:250984	COL9A1
PX_2354306	TBL1XR1	18	0.592971	ORPHA:828		ORPHA:90654	COL11A1
PX_2354306	TBL1XR1	18	0.592971	ORPHA:828		ORPHA:250984	COL11A1
PX_2354306	TBL1XR1	19	0.589383	ORPHA:861	POLR1D
PX_2354306	TBL1XR1	19	0.589383	ORPHA:861	TCOF1
PX_2354306	TBL1XR1	19	0.589383	ORPHA:861	POLR1C
PX_2354306	TBL1XR1	20	0.575417	ORPHA:3472	VAC14
PX_2354306	TBL1XR1	20	0.575417	ORPHA:3472	FIG4
PX_2354306	TBL1XR1	21	0.575245	ORPHA:2754	KIF7
PX_2354306	TBL1XR1	21	0.575245	ORPHA:2754	TCTN3
PX_2354306	TBL1XR1	21	0.575245	ORPHA:2754	FAM149B1
PX_2354306	TBL1XR1	21	0.575245	ORPHA:2754	CPLANE1
PX_2354306	TBL1XR1	21	0.575245	ORPHA:2754	TMEM216
PX_2354306	TBL1XR1	21	0.575245	ORPHA:2754	PDE6D
PX_2354306	TBL1XR1	21	0.575245	ORPHA:2754	KIAA0753
PX_2354306	TBL1XR1	21	0.575245	ORPHA:2754	OFD1
PX_2354306	TBL1XR1	24	0.555623	ORPHA:3047	KAT6B
PX_2354306	TBL1XR1	25	0.555481	ORPHA:488642	TELO2
PX_2354306	TBL1XR1	26	0.554612	ORPHA:444077	AFF4
PX_2354306	TBL1XR1	27	0.551066	ORPHA:2752	TMEM231
PX_2354306	TBL1XR1	29	0.541831	ORPHA:79107	ACTB
PX_2354306	TBL1XR1	31	0.532228	ORPHA:3473	ATP6V1B2
PX_2354306	TBL1XR1	31	0.532228	ORPHA:3473	KCNH1
PX_2354306	TBL1XR1	31	0.532228	ORPHA:3473	KCNN3
PX_2354306	TBL1XR1	34	0.529753	ORPHA:261330	CRKL
PX_2354306	TBL1XR1	34	0.529753	ORPHA:261330	MAPK1
PX_2354306	TBL1XR1	34	0.529753	ORPHA:261330	BCR
PX_2354306	TBL1XR1	37	0.527174	ORPHA:193	VPS13B
PX_2354306	TBL1XR1	39	0.524628	ORPHA:1596	MCTP2
PX_2354306	TBL1XR1	42	0.52277	ORPHA:2750	OFD1
PX_2354306	TBL1XR1	43	0.522719	ORPHA:3107	WNT5A
PX_2354306	TBL1XR1	43	0.522719	ORPHA:3107	DVL3
PX_2354306	TBL1XR1	43	0.522719	ORPHA:3107	DVL1
PX_2354306	TBL1XR1	43	0.522719	ORPHA:3107	FZD2
PX_2354306	TBL1XR1	45	0.520223	ORPHA:818	DHCR7
PX_2354306	TBL1XR1	46	0.516768	ORPHA:1387	RAB3GAP2
PX_2354306	TBL1XR1	46	0.516768	ORPHA:1387	RAB3GAP1
PX_2354306	TBL1XR1	47	0.516593	ORPHA:2753	TCTN3
PX_2354306	TBL1XR1	48	0.516203	ORPHA:93946	PQBP1
PX_2354306	TBL1XR1	50	0.514967	ORPHA:261144	FOXG1

## Sheet: StepA_variants
Phenopacket	Session	rs	chrom	pos	ref	alt	gene	genotype	gnomad	patient_hpos	negative_hpos	patient_ordos	num_relatives	suspected_inheritance	omim_inheritance	mother_status	mother_genotype	father_status	father_genotype	relatives_status	relatives_genotype	ClinVar_ClinicalSignificance	ClinVar_LastEvaluated	ClinVar_VariationID	GQ	DP	Ensembl_variant_information	comments.
PX_8147689	KIF5A	rs140568392	6	152702434	C	T	SYNE1	0/1	1.2328e-05	Urinary urgency//Urinary incontinence//Spasticity//Lower limb spasticity//Spastic gait//Babinski sign//Progressive spastic paraparesis	Not available	ORDO:100991	Not available	Autosomal dominant	Emery-Dreifuss muscular dystrophy 4, autosomal dominant, 612998 (3), Autosomal dominant; Spinocerebellar ataxia, autosomal recessive 8, 610743 (3), Autosomal recessive	-	-	-	-	-	-	Uncertain significance	Mar 21, 2019	579192	99	177	ENST00000265368;MODERATE;missense_variant;c.8716G>A;p.Glu2906Lys;56/146;protein_coding//ENST00000341594;MODERATE;missense_variant;c.8833G>A;p.Glu2945Lys;59/147;protein_coding//ENST00000367255;MODERATE;missense_variant;c.8716G>A;p.Glu2906Lys;56/146;protein_coding//ENST00000423061;MODERATE;missense_variant;c.8737G>A;p.Glu2913Lys;56/146;protein_coding//ENST00000448038;MODERATE;missense_variant;c.873…
PX_8147689	KIF5A	rs387907285	12	57962782	G	A	KIF5A	0/1	0	Urinary urgency//Urinary incontinence//Spasticity//Lower limb spasticity//Spastic gait//Babinski sign//Progressive spastic paraparesis	Not available	ORDO:100991	Not available	Autosomal dominant	{Amyotrophic lateral sclerosis, susceptibility to, 25}, 617921 (3), Autosomal dominant; Myoclonus, intractable, neonatal, 617235 (3), Autosomal dominant; Spastic paraplegia 10, autosomal dominant, 604187 (3), Autosomal dominant	-	-	-	-	-	-	Pathogenic	Oct 01, 2019	37127	99	28	ENST00000286452;MODERATE;missense_variant;c.484N>A;p.Glu162Lys;6/26;protein_coding//ENST00000455537;MODERATE;missense_variant;c.751N>A;p.Glu251Lys;9/29;protein_coding
PX_2811577	SPAST	rs875989878	2	32353549	G	A	SPAST	0/1	0	Sensory neuropathy//Intellectual disability//Dysarthria//Limb ataxia//Progressive spastic paraparesis//Impaired tactile sensation//Abnormality of movement//Cognitive impairment	Not available	ORDO:100985	Not available	Sporadic	Spastic paraplegia 4, autosomal dominant, 182601 (3), Autosomal dominant	-	-	-	-	-	-	Pathogenic	Nov 12, 2019	226113	99	178	ENST00000315285;HIGH;splice_donor_variant;c.1245+1G>A;-;-;protein_coding//ENST00000345662;HIGH;splice_donor_variant;c.1149+1G>A;-;-;protein_coding
PX_2354306	TBLX1R1	Not available	1	24664141	C	T	GRHL3	0/1	4.06673e-06	Glossoptosis//Cleft palate//Micrognathia//Intellectual disability//Seizures//Short stature	Increased body weight//Decreased body weight	Not available	Not available	no_inheritance	Van der Woude syndrome 2, 606713 (3), Autosomal dominant	non-affected	0/0	non-affected	0/1	-	-	Not available	Not available	Not available	99	39	ENST00000236255;LOW;synonymous_variant;c.717C>T;p.Thr239=;6/16;protein_coding//ENST00000342072;LOW;synonymous_variant;c.423C>T;p.Thr141=;6/16;protein_coding//ENST00000350501;LOW;synonymous_variant;c.702C>T;p.Thr234=;6/16;protein_coding//ENST00000356046;LOW;synonymous_variant;c.564C>T;p.Thr188=;6/16;protein_coding//ENST00000361548;LOW;synonymous_variant;c.702C>T;p.Thr234=;6/16;protein_coding
PX_2354306	TBLX1R1	rs3831942	1	154842199	G	GGCTGCTGCTGCTGCTGCTGCT	KCNN3	0/1	0	Glossoptosis//Cleft palate//Micrognathia//Intellectual disability//Seizures//Short stature	Increased body weight//Decreased body weight	Not available	Not available	no_inheritance		non-affected	-	non-affected	-	-	-	Benign//Benign/Likely benign//Uncertain significance//Likely benign	Mar 28, 2016//Apr 10, 2018//Mar 28, 2016//Apr 10, 2018	403003//403005//403006//682032	99	26	ENST00000271915;MODERATE;inframe_insertion;c.221_241dupAGCAGCAGCAGCAGCAGCAGC;p.Gln74_Gln80dup;1/8;protein_coding
PX_2354306	TBLX1R1	rs3831942	1	154842199	G	GGCTGCTGCTGCT	KCNN3	0/1	0	Glossoptosis//Cleft palate//Micrognathia//Intellectual disability//Seizures//Short stature	Increased body weight//Decreased body weight	Not available	Not available	no_inheritance		non-affected	-	non-affected	-	-	-	Benign//Benign/Likely benign//Uncertain significance//Likely benign	Mar 28, 2016//Apr 10, 2018//Mar 28, 2016//Apr 10, 2018	403003//403005//403006//682032	99	26	ENST00000271915;MODERATE;inframe_insertion;c.230_241dupAGCAGCAGCAGC;p.Gln77_Gln80dup;1/8;protein_coding
PX_2354306	TBLX1R1	Not available	2	135878404	C	T	RAB3GAP1	0/1	0	Glossoptosis//Cleft palate//Micrognathia//Intellectual disability//Seizures//Short stature	Increased body weight//Decreased body weight	Not available	Not available	no_inheritance	Warburg micro syndrome 1, 600118 (3), Autosomal recessive	non-affected	0/1	non-affected	0/0	-	-	Not available	Not available	Not available	99	212	ENST00000264158;MODERATE;missense_variant;c.664C>T;p.Pro222Ser;8/24;protein_coding//ENST00000442034;MODERATE;missense_variant;c.664C>T;p.Pro222Ser;8/25;protein_coding//ENST00000539493;MODERATE;missense_variant;c.532C>T;p.Pro178Ser;10/29;protein_coding
PX_2354306	TBLX1R1	Not available	2	135878405	C	T	RAB3GAP1	0/1	0	Glossoptosis//Cleft palate//Micrognathia//Intellectual disability//Seizures//Short stature	Increased body weight//Decreased body weight	Not available	Not available	no_inheritance	Warburg micro syndrome 1, 600118 (3), Autosomal recessive	non-affected	0/1	non-affected	0/0	-	-	Not available	Not available	Not available	99	217	ENST00000264158;MODERATE;missense_variant;c.665C>T;p.Pro222Leu;8/24;protein_coding//ENST00000442034;MODERATE;missense_variant;c.665C>T;p.Pro222Leu;8/25;protein_coding//ENST00000539493;MODERATE;missense_variant;c.533C>T;p.Pro178Leu;10/29;protein_coding
PX_2354306	TBLX1R1	rs149399492	6	12292628	C	T	EDN1	0/1	0.000305178	Glossoptosis//Cleft palate//Micrognathia//Intellectual disability//Seizures//Short stature	Increased body weight//Decreased body weight	Not available	Not available	no_inheritance	Auriculocondylar syndrome 3, 615706 (3), Autosomal recessive; {High density lipoprotein cholesterol level QTL 7} (3); Question mark ears, isolated, 612798 (3), Autosomal dominant	non-affected	0/1	non-affected	0/0	-	-	Not available	Not available	Not available	99	91	ENST00000379375;MODERATE;missense_variant;c.119C>T;p.Thr40Ile;2/5;protein_coding
PX_2354306	TBLX1R1	CD930939	12	48371410	A	C	COL2A1	0/1	0	Glossoptosis//Cleft palate//Micrognathia//Intellectual disability//Seizures//Short stature	Increased body weight//Decreased body weight	Not available	Not available	no_inheritance	Achondrogenesis, type II or hypochondrogenesis, 200610 (3), Autosomal dominant; Avascular necrosis of the femoral head, 608805 (3), Autosomal dominant; Czech dysplasia, 609162 (3), Autosomal dominant; Epiphyseal dysplasia, multiple, with myopia and deafness, 132450 (3), Autosomal dominant; Kniest dysplasia, 156550 (3), Autosomal dominant; Legg-Calve-Perthes disease, 150600 (3), Autosomal dominant…	non-affected	0/1	non-affected	0/0	-	-	Pathogenic	May 16, 2018	17365	99	99	ENST00000337299;LOW;synonymous_variant;c.2931T>G;p.Pro977=;44/53;protein_coding//ENST00000380518;LOW;synonymous_variant;c.3138T>G;p.Pro1046=;45/54;protein_coding
PX_2354306	TBLX1R1	rs555261308	15	90196010	C	T	KIF7	0/1	0.000141655	Glossoptosis//Cleft palate//Micrognathia//Intellectual disability//Seizures//Short stature	Increased body weight//Decreased body weight	Not available	Not available	no_inheritance	Acrocallosal syndrome, 200990 (3), Autosomal recessive; ?Al-Gazali-Bakalinova syndrome, 607131 (3), Autosomal recessive; ?Hydrolethalus syndrome 2, 614120 (3), Autosomal recessive; Joubert syndrome 12, 200990 (3), Autosomal recessive	non-affected	0/0	non-affected	0/1	-	-	Not available	Not available	Not available	99	95	ENST00000394412;MODERATE;missense_variant;c.152G>A;p.Arg51His;2/19;protein_coding//ENST00000445906;MODERATE;missense_variant,NMD_transcript_variant;c.152G>A;p.Arg51His;2/5;nonsense_mediated_decay
PX_2354306	TBLX1R1	Not available	24	153582631	C	A	FLNA	1/1	0	Glossoptosis//Cleft palate//Micrognathia//Intellectual disability//Seizures//Short stature	Increased body weight//Decreased body weight	Not available	Not available	no_inheritance	Cardiac valvular dysplasia, X-linked, 314400 (3), X-linked recessive; Congenital short bowel syndrome, 300048 (3), X-linked recessive; ?FG syndrome 2, 300321 (3), X-linked; Frontometaphyseal dysplasia 1, 305620 (3), X-linked recessive; Heterotopia, periventricular, 300049 (3), X-linked dominant; Intestinal pseudoobstruction, neuronal, 300048 (3), X-linked recessive; Melnick-Needles syndrome, 3093…	non-affected	0/1	non-affected	0/0	-	-	Not available	Not available	Not available	99	53	ENST00000344736;LOW;synonymous_variant;c.5325G>T;p.Val1775=;31/45;protein_coding//ENST00000360319;LOW;synonymous_variant;c.5421G>T;p.Val1807=;32/46;protein_coding//ENST00000369850;LOW;synonymous_variant;c.5445G>T;p.Val1815=;34/48;protein_coding//ENST00000369856;LOW;synonymous_variant;c.18G>T;p.Val6=;6/19;protein_coding//ENST00000422373;LOW;synonymous_variant;c.5421G>T;p.Val1807=;33/47;protein_cod…

## Sheet: StepB1
Phenopacket	Session	Rank	Score	SimilarPhenopacket	Case_gene
PX_8147689	KIF5A	1.5	1	PX_5093495
PX_8147689	KIF5A	1.5	1	PX_2696106	SPG11
PX_8147689	KIF5A	3.5	0.986375	PX_1114015
PX_8147689	KIF5A	3.5	0.986375	PX_7507042
PX_8147689	KIF5A	5	0.948948	PX_3095805
PX_8147689	KIF5A	6	0.939495	PX_7318148	UBAP1
PX_8147689	KIF5A	8	0.921715	PX_1558642
PX_8147689	KIF5A	8	0.921715	PX_6861421
PX_8147689	KIF5A	8	0.921715	PX_174943
PX_8147689	KIF5A	10	0.892216	PX_2279937
PX_8147689	KIF5A	12	0.889618	PX_5805869
PX_8147689	KIF5A	12	0.889618	PX_8239795
PX_8147689	KIF5A	12	0.889618	PX_3887720
PX_8147689	KIF5A	14	0.836763	PX_3577101
PX_8147689	KIF5A	15	0.822257	PX_3775729
PX_8147689	KIF5A	16	0.821112	PX_649426
PX_8147689	KIF5A	17	0.818197	PX_6021280	ZFYVE26
PX_8147689	KIF5A	18.5	0.799777	PX_4946643	SPG7
PX_8147689	KIF5A	18.5	0.799777	PX_6695692	SPAST
PX_8147689	KIF5A	30.5	0.799156	PX_7394235
PX_8147689	KIF5A	30.5	0.799156	PX_8650459	KIF1A
PX_8147689	KIF5A	30.5	0.799156	PX_6401877	KIF5A
PX_8147689	KIF5A	30.5	0.799156	PX_6079535
PX_8147689	KIF5A	30.5	0.799156	PX_8291705
PX_8147689	KIF5A	30.5	0.799156	PX_3708326
PX_8147689	KIF5A	30.5	0.799156	PX_7715348
PX_8147689	KIF5A	30.5	0.799156	PX_2622842	KIF5A
PX_8147689	KIF5A	30.5	0.799156	PX_6527501
PX_8147689	KIF5A	30.5	0.799156	PX_4269258
PX_8147689	KIF5A	30.5	0.799156	PX_933511
PX_8147689	KIF5A	30.5	0.799156	PX_1471452
PX_8147689	KIF5A	30.5	0.799156	PX_3637237	POLR3A
PX_8147689	KIF5A	30.5	0.799156	PX_4943371	KCNA2
PX_8147689	KIF5A	30.5	0.799156	PX_3416685
PX_8147689	KIF5A	30.5	0.799156	PX_5697846	POLR3A
PX_8147689	KIF5A	30.5	0.799156	PX_5638237	REEP1
PX_8147689	KIF5A	30.5	0.799156	PX_1655685
PX_8147689	KIF5A	30.5	0.799156	PX_3411359
PX_8147689	KIF5A	30.5	0.799156	PX_6257665	UBAP1
PX_8147689	KIF5A	30.5	0.799156	PX_6633478
PX_8147689	KIF5A	30.5	0.799156	PX_7034410
PX_8147689	KIF5A	42	0.776034	PX_408890	REEP1
PX_8147689	KIF5A	43	0.775098	PX_5586659
PX_8147689	KIF5A	44	0.769522	PX_5349487
PX_8147689	KIF5A	45	0.767098	PX_2772455	ABCD1
PX_8147689	KIF5A	46	0.759342	PX_8183733
PX_8147689	KIF5A	47	0.754981	PX_31236
PX_8147689	KIF5A	48	0.749008	PX_7125032
PX_8147689	KIF5A	49	0.741576	PX_4865376	SPAST
PX_8147689	KIF5A	50	0.740334	PX_8479150
PX_2811577	SPAST	1	1	PX_2279937
PX_2811577	SPAST	2	0.999202	PX_3992569
PX_2811577	SPAST	3	0.990463	PX_6308339
PX_2811577	SPAST	4	0.912723	PX_3724995
PX_2811577	SPAST	5	0.892451	PX_4321029
PX_2811577	SPAST	6	0.89236	PX_5675669
PX_2811577	SPAST	7	0.888823	PX_8479150
PX_2811577	SPAST	8	0.853189	PX_3098940
PX_2811577	SPAST	9	0.83904	PX_3526529
PX_2811577	SPAST	10.5	0.828776	PX_7088071	KCNA2
PX_2811577	SPAST	10.5	0.828776	PX_8147731	KIF5A
PX_2811577	SPAST	12	0.805453	PX_6917899	ABCD1
PX_2811577	SPAST	13	0.805247	PX_5379758
PX_2811577	SPAST	14	0.794099	PX_4141554	KCNA2
PX_2811577	SPAST	15	0.792989	PX_4331459
PX_2811577	SPAST	16	0.789749	PX_9543732
PX_2811577	SPAST	17	0.779776	PX_6625911	GBA2
PX_2811577	SPAST	18	0.776351	PX_9858598
PX_2811577	SPAST	19	0.775657	PX_4744664
PX_2811577	SPAST	20	0.768992	PX_7846110	PNPLA6
PX_2811577	SPAST	22.5	0.7602	PX_7671497
PX_2811577	SPAST	22.5	0.7602	PX_3930997
PX_2811577	SPAST	22.5	0.7602	PX_7618090
PX_2811577	SPAST	22.5	0.7602	PX_5304215
PX_2811577	SPAST	25	0.759851	PX_2830880
PX_2811577	SPAST	26	0.756414	PX_7919826
PX_2811577	SPAST	27	0.75579	PX_7904299
PX_2811577	SPAST	28	0.755731	PX_4751640
PX_2811577	SPAST	29	0.751904	PX_8922642
PX_2811577	SPAST	30	0.750464	PX_535596
PX_2811577	SPAST	31	0.750318	PX_2218676
PX_2811577	SPAST	32.5	0.747085	PX_5484702
PX_2811577	SPAST	32.5	0.747085	PX_6131512
PX_2811577	SPAST	34	0.746986	PX_65949	PNPLA6
PX_2811577	SPAST	35	0.74677	PX_2632405
PX_2811577	SPAST	36	0.745555	PX_2772455	ABCD1
PX_2811577	SPAST	37	0.744511	PX_8141378
PX_2811577	SPAST	38	0.743426	PX_7271194	SYNE1
PX_2811577	SPAST	39	0.739739	PX_6254595
PX_2811577	SPAST	40	0.736039	PX_5397530
PX_2811577	SPAST	41	0.734391	PX_1433759
PX_2811577	SPAST	42	0.731505	PX_8183733
PX_2811577	SPAST	43	0.725818	PX_8771710
PX_2811577	SPAST	44	0.724698	PX_4729522
PX_2811577	SPAST	45	0.719244	PX_109428
PX_2811577	SPAST	46	0.715261	PX_6231279	FA2H
PX_2811577	SPAST	47	0.71473	PX_9301152
PX_2811577	SPAST	48	0.709668	PX_2040138
PX_2811577	SPAST	49	0.707249	PX_7925373
PX_2811577	SPAST	50	0.704452	PX_5479376
PX_1162604	CASQ1	1	1	PX_19998
PX_1162604	CASQ1	2	0.915621	PX_9500146
PX_1162604	CASQ1	3	0.901074	PX_3035968
PX_1162604	CASQ1	4	0.876746	PX_9683891
PX_1162604	CASQ1	5	0.838548	PX_5693083
PX_1162604	CASQ1	6	0.821391	PX_8145763
PX_1162604	CASQ1	7	0.819625	PX_7967140
PX_1162604	CASQ1	9	0.818743	PX_757378
PX_1162604	CASQ1	9	0.818743	PX_8990885
PX_1162604	CASQ1	9	0.818743	PX_7865670
PX_1162604	CASQ1	11.5	0.809823	PX_1894695
PX_1162604	CASQ1	11.5	0.809823	PX_2365142
PX_1162604	CASQ1	13	0.790533	PX_9698193
PX_1162604	CASQ1	14	0.763754	PX_9140468
PX_1162604	CASQ1	15	0.753569	PX_7294011
PX_1162604	CASQ1	16.5	0.732515	PX_3858533
PX_1162604	CASQ1	16.5	0.732515	PX_2303414
PX_1162604	CASQ1	18	0.728366	PX_7770638
PX_1162604	CASQ1	19	0.72085	PX_4434659
PX_1162604	CASQ1	20	0.702564	PX_9510415
PX_1162604	CASQ1	21	0.696876	PX_6150888
PX_1162604	CASQ1	22	0.692612	PX_9998990
PX_1162604	CASQ1	23	0.675474	PX_1498149
PX_1162604	CASQ1	24	0.67452	PX_2507999
PX_1162604	CASQ1	25	0.652916	PX_2448947
PX_1162604	CASQ1	26	0.649262	PX_7144491
PX_1162604	CASQ1	27	0.640744	PX_8085589
PX_1162604	CASQ1	28	0.639921	PX_9167404
PX_1162604	CASQ1	29	0.635554	PX_6857042
PX_1162604	CASQ1	30	0.634711	PX_9484134	CAPN3
PX_1162604	CASQ1	31	0.627368	PX_6717564
PX_1162604	CASQ1	32	0.62592	PX_6886796
PX_1162604	CASQ1	33	0.624555	PX_3505807
PX_1162604	CASQ1	34	0.622619	PX_965350
PX_1162604	CASQ1	35	0.622568	PX_8242567
PX_1162604	CASQ1	36	0.61946	PX_1397448
PX_1162604	CASQ1	37	0.618644	PX_617021	TTN
PX_1162604	CASQ1	38	0.617761	PX_1108457
PX_1162604	CASQ1	39	0.610918	PX_9912577
PX_1162604	CASQ1	40	0.609485	PX_2544743
PX_1162604	CASQ1	41	0.607812	PX_3877215
PX_1162604	CASQ1	42	0.600825	PX_721653
PX_1162604	CASQ1	43	0.591099	PX_7715517
PX_1162604	CASQ1	44	0.589174	PX_4554122
PX_1162604	CASQ1	45	0.58313	PX_9759683
PX_1162604	CASQ1	46	0.581992	PX_8344069
PX_1162604	CASQ1	47	0.579749	PX_1323572
PX_1162604	CASQ1	48	0.577292	PX_5797975
PX_1162604	CASQ1	49	0.576628	PX_534328
PX_1162604	CASQ1	50	0.573778	PX_5535880
PX_2354306	TBL1XR1	1	0.715742	PX_7082789
PX_2354306	TBL1XR1	2	0.649995	PX_8912394
PX_2354306	TBL1XR1	3	0.631048	PX_4186480
PX_2354306	TBL1XR1	4	0.587755	PX_3424831
PX_2354306	TBL1XR1	5	0.558535	PX_3366589
PX_2354306	TBL1XR1	6	0.557647	PX_2095397
PX_2354306	TBL1XR1	7	0.543892	PX_6562460
PX_2354306	TBL1XR1	8	0.538873	PX_2122851
PX_2354306	TBL1XR1	9	0.537505	PX_8112179
PX_2354306	TBL1XR1	10	0.519287	PX_1749385
PX_2354306	TBL1XR1	11	0.510433	PX_7297764
PX_2354306	TBL1XR1	12	0.507273	PX_2100965
PX_2354306	TBL1XR1	13	0.491454	PX_4865781
PX_2354306	TBL1XR1	14	0.490315	PX_8588725
PX_2354306	TBL1XR1	15	0.489872	PX_3792072
PX_2354306	TBL1XR1	16	0.488569	PX_951680	PTCHD1
PX_2354306	TBL1XR1	17	0.487975	PX_973611	SPR
PX_2354306	TBL1XR1	18	0.484638	PX_3857415
PX_2354306	TBL1XR1	19	0.473653	PX_4948530
PX_2354306	TBL1XR1	20	0.473097	PX_7348157
PX_2354306	TBL1XR1	21	0.470379	PX_252863
PX_2354306	TBL1XR1	22	0.469143	PX_3754025
PX_2354306	TBL1XR1	23	0.468834	PX_1410126
PX_2354306	TBL1XR1	24	0.467694	PX_5086798
PX_2354306	TBL1XR1	25	0.466679	PX_487702
PX_2354306	TBL1XR1	26	0.466235	PX_8660475
PX_2354306	TBL1XR1	27	0.466097	PX_8238090
PX_2354306	TBL1XR1	28	0.462781	PX_8627488
PX_2354306	TBL1XR1	29	0.462604	PX_8115785
PX_2354306	TBL1XR1	30	0.461919	PX_2531333
PX_2354306	TBL1XR1	31	0.460175	PX_7483652	ANKRD11
PX_2354306	TBL1XR1	32	0.458376	PX_562351
PX_2354306	TBL1XR1	33	0.457611	PX_7088657
PX_2354306	TBL1XR1	34	0.454349	PX_9960986	ARID2
PX_2354306	TBL1XR1	35	0.454093	PX_73002	DYRK1A
PX_2354306	TBL1XR1	36	0.453247	PX_3155700
PX_2354306	TBL1XR1	37	0.453048	PX_849587
PX_2354306	TBL1XR1	38	0.452995	PX_1025155
PX_2354306	TBL1XR1	39	0.451604	PX_2336560	MT-TL1
PX_2354306	TBL1XR1	40	0.449939	PX_4415194	SLC6A1
PX_2354306	TBL1XR1	41	0.449837	PX_7458366
PX_2354306	TBL1XR1	42	0.449794	PX_4994838
PX_2354306	TBL1XR1	43	0.449491	PX_1892326
PX_2354306	TBL1XR1	44	0.449244	PX_4809938
PX_2354306	TBL1XR1	45	0.449171	PX_346874
PX_2354306	TBL1XR1	46	0.446889	PX_1390517
PX_2354306	TBL1XR1	47	0.446085	PX_3898022
PX_2354306	TBL1XR1	48	0.446057	PX_2486136
PX_2354306	TBL1XR1	49	0.445763	PX_2497739
PX_2354306	TBL1XR1	50	0.445276	PX_2437751

## Sheet: StepB1_variants
Phenopacket	Session	rs	chrom	pos	ref	alt	gene	genotype	gnomad	patient_hpos	negative_hpos	patient_ordos	num_relatives	suspected_inheritance	omim_inheritance	mother_status	mother_genotype	father_status	father_genotype	relatives_status	relatives_genotype	ClinVar_ClinicalSignificance	ClinVar_LastEvaluated	ClinVar_VariationID	GQ	DP	Ensembl_variant_information	comments.
PX_1390517	TBLX1R1	Not available	3	176752052	T	A	TBL1XR1	0/1	0	Dysarthria//Tongue fasciculations//Dysphagia//Fasciculations//Limb fasciculations	Not available	ORDO:803	Not available	Sporadic	Mental retardation, autosomal dominant 41, 616944 (3), Autosomal dominant; Pierpont syndrome, 602342 (3), Autosomal dominant	-	-	-	-	-	-	Likely pathogenic	May 28, 2019	802020	99	30	ENST00000430069;MODERATE;missense_variant;c.1184N>T;p.Tyr395Phe;13/16;protein_coding//ENST00000457928;MODERATE;missense_variant;c.1184N>T;p.Tyr395Phe;13/16;protein_coding	likely pathogenic: https://varsome.com/variant/hg19/3-176752052-T-A. Variant reported in ClinVar as pathogenic. Check clinical data.
PX_7770638	CASQ1	Not available	1	160171131	A	T	CASQ1	0/1	0	Progressive muscle weakness//Congenital muscular dystrophy	Not available	ORDO:97242//ORDO:2020	Not available	no_inheritance	Myopathy, vacuolar, with CASQ1 aggregates, 616231 (3), Autosomal dominant	-	-	-	-	-	-	Not available	Not available	Not available	51	27	ENST00000368078;MODERATE;missense_variant;c.1156A>T;p.Asn386Tyr;11/11;protein_coding//ENST00000368079;MODERATE;missense_variant;c.1138A>T;p.Asn380Tyr;11/11;protein_coding//ENST00000467691;MODERATE;missense_variant;c.319A>T;p.Asn107Tyr;5/5;protein_coding	likely an artefact (AAF = 0.11). VUS (https://varsome.com/variant/hg19/1-160171131-A-T),
PX_2811577	SPAST	rs875989878	2	32353549	G	A	SPAST	0/1	0	Sensory neuropathy//Intellectual disability//Dysarthria//Limb ataxia//Progressive spastic paraparesis//Impaired tactile sensation//Abnormality of movement//Cognitive impairment	Not available	ORDO:100985	Not available	Sporadic	Spastic paraplegia 4, autosomal dominant, 182601 (3), Autosomal dominant	-	-	-	-	-	-	Pathogenic	Nov 12, 2019	226113	99	178	ENST00000315285;HIGH;splice_donor_variant;c.1245+1G>A;-;-;protein_coding//ENST00000345662;HIGH;splice_donor_variant;c.1149+1G>A;-;-;protein_coding
PX_9543732	SPAST	rs121908517	2	32289034	C	A	SPAST	0/1	0.000397387	Urinary urgency//Urinary incontinence//Abnormality of eye movement//Gait ataxia//Limb ataxia//Impaired vibratory sensation//Progressive spastic paraparesis//Impaired tactile sensation//Impaired proprioception//Sensory ataxia	Not available	ORDO:102013	Not available	Autosomal dominant	Spastic paraplegia 4, autosomal dominant, 182601 (3), Autosomal dominant	-	-	-	-	-	-	Conflicting interpretations of pathogenicity	Dec 31, 2019	5672	99	49	ENST00000315285;MODERATE;missense_variant;c.134C>A;p.Pro45Gln;1/17;protein_coding//ENST00000345662;MODERATE;missense_variant;c.134C>A;p.Pro45Gln;1/16;protein_coding	The variant is reported in ClinVar with conflicting interpretations but also reported as pathogenic with the following evidences: https://pubmed.ncbi.nlm.nih.gov/?term=20301339+15248095+16832076%5Buid%5D. Likely benign according to VArsome: https://varsome.com/variant/hg19/2-32289034-C-A.
PX_649426	KIF5A	Not available	12	57957411	G	C	KIF5A	0/1	0	Urinary urgency//Urinary incontinence//Gait ataxia//Limb ataxia//Progressive spastic paraparesis	Not available	ORDO:685	Not available	Sporadic	{Amyotrophic lateral sclerosis, susceptibility to, 25}, 617921 (3), Autosomal dominant; Myoclonus, intractable, neonatal, 617235 (3), Autosomal dominant; Spastic paraplegia 10, autosomal dominant, 604187 (3), Autosomal dominant	-	-	-	-	-	-	Not available	Not available	Not available	99	114	ENST00000455537;MODERATE;missense_variant;c.226N>C;p.Ala76Pro;3/29;protein_coding

## Sheet: StepB2
Phenopacket	Session	Rank	Score	SimilarPhenopacket	Case_gene	Rank.1	Score.1	ORPHAcode	ORPHAcode_gene	Offspring_ORPHAcode	Offspring_gene
PX_8147689	KIF5A	1.5	1	PX_5093495		1	0.743119	ORPHA:444099	CPT1C
PX_8147689	KIF5A	1.5	1	PX_2696106	SPG11	1	0.743119	ORPHA:444099	CPT1C
PX_8147689	KIF5A	1.5	1	PX_5093495		2	0.65962	ORPHA:100994	HSPD1
PX_8147689	KIF5A	1.5	1	PX_2696106	SPG11	2	0.65962	ORPHA:100994	HSPD1
PX_8147689	KIF5A	1.5	1	PX_5093495		3	0.643799	ORPHA:100989	WASHC5
PX_8147689	KIF5A	1.5	1	PX_2696106	SPG11	3	0.643799	ORPHA:100989	WASHC5
PX_8147689	KIF5A	1.5	1	PX_5093495		4	0.635669	ORPHA:100993	RTN2
PX_8147689	KIF5A	1.5	1	PX_2696106	SPG11	4	0.635669	ORPHA:100993	RTN2
PX_8147689	KIF5A	1.5	1	PX_5093495		5	0.61329	ORPHA:171612	SPG37
PX_8147689	KIF5A	1.5	1	PX_2696106	SPG11	5	0.61329	ORPHA:171612	SPG37
PX_8147689	KIF5A	1.5	1	PX_5093495		6	0.604501	ORPHA:320365	SPG36
PX_8147689	KIF5A	1.5	1	PX_2696106	SPG11	6	0.604501	ORPHA:320365	SPG36
PX_8147689	KIF5A	1.5	1	PX_5093495		7	0.593776	ORPHA:320355	SPG41
PX_8147689	KIF5A	1.5	1	PX_2696106	SPG11	7	0.593776	ORPHA:320355	SPG41
PX_8147689	KIF5A	1.5	1	PX_5093495		8	0.592993	ORPHA:100984	ATL1
PX_8147689	KIF5A	1.5	1	PX_2696106	SPG11	8	0.592993	ORPHA:100984	ATL1
PX_8147689	KIF5A	1.5	1	PX_5093495		9	0.575726	ORPHA:100999	SPG19
PX_8147689	KIF5A	1.5	1	PX_2696106	SPG11	9	0.575726	ORPHA:100999	SPG19
PX_8147689	KIF5A	1.5	1	PX_5093495		10	0.550988	ORPHA:447753	ALDH18A1
PX_8147689	KIF5A	1.5	1	PX_2696106	SPG11	10	0.550988	ORPHA:447753	ALDH18A1
PX_8147689	KIF5A	1.5	1	PX_5093495		11	0.547975	ORPHA:100991	KIF5A
PX_8147689	KIF5A	1.5	1	PX_2696106	SPG11	11	0.547975	ORPHA:100991	KIF5A
PX_8147689	KIF5A	1.5	1	PX_5093495		12	0.528891	ORPHA:206448	GALC
PX_8147689	KIF5A	1.5	1	PX_2696106	SPG11	12	0.528891	ORPHA:206448	GALC
PX_8147689	KIF5A	1.5	1	PX_5093495		13	0.526823	ORPHA:100985	SPAST
PX_8147689	KIF5A	1.5	1	PX_2696106	SPG11	13	0.526823	ORPHA:100985	SPAST
PX_8147689	KIF5A	1.5	1	PX_5093495		14	0.521955	ORPHA:458803	CACNA1G
PX_8147689	KIF5A	1.5	1	PX_2696106	SPG11	14	0.521955	ORPHA:458803	CACNA1G
PX_8147689	KIF5A	1.5	1	PX_5093495		15	0.513914	ORPHA:289560	C19ORF12
PX_8147689	KIF5A	1.5	1	PX_2696106	SPG11	15	0.513914	ORPHA:289560	C19ORF12
PX_8147689	KIF5A	1.5	1	PX_5093495		16	0.509112	ORPHA:447760	ALDH18A1
PX_8147689	KIF5A	1.5	1	PX_2696106	SPG11	16	0.509112	ORPHA:447760	ALDH18A1
PX_8147689	KIF5A	1.5	1	PX_5093495		17	0.50805	ORPHA:306511	AP5Z1
PX_8147689	KIF5A	1.5	1	PX_2696106	SPG11	17	0.50805	ORPHA:306511	AP5Z1
PX_8147689	KIF5A	1.5	1	PX_5093495		18	0.507631	ORPHA:466722	FARS2
PX_8147689	KIF5A	1.5	1	PX_2696106	SPG11	18	0.507631	ORPHA:466722	FARS2
PX_8147689	KIF5A	1.5	1	PX_5093495		19	0.502544	ORPHA:100988	NIPA1
PX_8147689	KIF5A	1.5	1	PX_2696106	SPG11	19	0.502544	ORPHA:100988	NIPA1
PX_8147689	KIF5A	1.5	1	PX_5093495		20	0.497329	ORPHA:99015	PLP1
PX_8147689	KIF5A	1.5	1	PX_2696106	SPG11	20	0.497329	ORPHA:99015	PLP1
PX_8147689	KIF5A	1.5	1	PX_5093495		21	0.492397	ORPHA:98761	ATXN10
PX_8147689	KIF5A	1.5	1	PX_2696106	SPG11	21	0.492397	ORPHA:98761	ATXN10
PX_8147689	KIF5A	1.5	1	PX_5093495		22	0.488521	ORPHA:35689	SPG7
PX_8147689	KIF5A	1.5	1	PX_2696106	SPG11	22	0.488521	ORPHA:35689	SPG7
PX_8147689	KIF5A	1.5	1	PX_5093495		23	0.487818	ORPHA:99013	SPG7
PX_8147689	KIF5A	1.5	1	PX_2696106	SPG11	23	0.487818	ORPHA:99013	SPG7
PX_8147689	KIF5A	1.5	1	PX_2696106	SPG11	24	0.486742	ORPHA:247604	ERLIN2
PX_8147689	KIF5A	1.5	1	PX_5093495		24	0.486742	ORPHA:247604	ALS2
PX_8147689	KIF5A	1.5	1	PX_5093495		24	0.486742	ORPHA:247604	ERLIN2
PX_8147689	KIF5A	1.5	1	PX_2696106	SPG11	24	0.486742	ORPHA:247604	ALS2
PX_8147689	KIF5A	1.5	1	PX_5093495		25	0.482432	ORPHA:101007	SPG27
PX_8147689	KIF5A	1.5	1	PX_2696106	SPG11	25	0.482432	ORPHA:101007	SPG27
PX_8147689	KIF5A	1.5	1	PX_5093495		26	0.480574	ORPHA:206583	GBE1
PX_8147689	KIF5A	1.5	1	PX_2696106	SPG11	26	0.480574	ORPHA:206583	GBE1
PX_8147689	KIF5A	1.5	1	PX_5093495		27	0.475162	ORPHA:171629	FA2H
PX_8147689	KIF5A	1.5	1	PX_2696106	SPG11	27	0.475162	ORPHA:171629	FA2H
PX_8147689	KIF5A	1.5	1	PX_5093495		28	0.469795	ORPHA:101000	SPART
PX_8147689	KIF5A	1.5	1	PX_2696106	SPG11	28	0.469795	ORPHA:101000	SPART
PX_8147689	KIF5A	1.5	1	PX_5093495		29	0.460718	ORPHA:401849	REEP2
PX_8147689	KIF5A	1.5	1	PX_2696106	SPG11	29	0.460718	ORPHA:401849	REEP2
PX_8147689	KIF5A	1.5	1	PX_5093495		31	0.460088	ORPHA:99027	LMNB1
PX_8147689	KIF5A	1.5	1	PX_2696106	SPG11	31	0.460088	ORPHA:99027	LMNB1
PX_8147689	KIF5A	1.5	1	PX_5093495		32	0.457627	ORPHA:352641	GBA2
PX_8147689	KIF5A	1.5	1	PX_2696106	SPG11	32	0.457627	ORPHA:352641	GBA2
PX_8147689	KIF5A	1.5	1	PX_5093495		33	0.457177	ORPHA:320391	GBA2
PX_8147689	KIF5A	1.5	1	PX_2696106	SPG11	33	0.457177	ORPHA:320391	GBA2
PX_8147689	KIF5A	1.5	1	PX_5093495		34	0.456436	ORPHA:101004	SPG24
PX_8147689	KIF5A	1.5	1	PX_2696106	SPG11	34	0.456436	ORPHA:101004	SPG24
PX_8147689	KIF5A	1.5	1	PX_5093495		35	0.455107	ORPHA:488594	CAPN1
PX_8147689	KIF5A	1.5	1	PX_2696106	SPG11	35	0.455107	ORPHA:488594	CAPN1
PX_8147689	KIF5A	1.5	1	PX_5093495		36	0.449376	ORPHA:101003	DSTYK
PX_8147689	KIF5A	1.5	1	PX_5093495		36	0.449376	ORPHA:101003	SPG23
PX_8147689	KIF5A	1.5	1	PX_2696106	SPG11	36	0.449376	ORPHA:101003	DSTYK
PX_8147689	KIF5A	1.5	1	PX_2696106	SPG11	36	0.449376	ORPHA:101003	SPG23
PX_8147689	KIF5A	1.5	1	PX_5093495		37	0.446324	ORPHA:329475	VCP
PX_8147689	KIF5A	1.5	1	PX_2696106	SPG11	37	0.446324	ORPHA:329475	VCP
PX_8147689	KIF5A	1.5	1	PX_5093495		38	0.446017	ORPHA:101111	SCA25
PX_8147689	KIF5A	1.5	1	PX_2696106	SPG11	38	0.446017	ORPHA:101111	SCA25
PX_8147689	KIF5A	1.5	1	PX_5093495		39	0.445288	ORPHA:171607	SPG34
PX_8147689	KIF5A	1.5	1	PX_2696106	SPG11	39	0.445288	ORPHA:171607	SPG34
PX_8147689	KIF5A	1.5	1	PX_5093495		40	0.444748	ORPHA:320370	C19ORF12
PX_8147689	KIF5A	1.5	1	PX_2696106	SPG11	40	0.444748	ORPHA:320370	C19ORF12
PX_8147689	KIF5A	1.5	1	PX_5093495		41	0.44471	ORPHA:280229	PLP1
PX_8147689	KIF5A	1.5	1	PX_2696106	SPG11	41	0.44471	ORPHA:280229	PLP1
PX_8147689	KIF5A	1.5	1	PX_5093495		42	0.442701	ORPHA:363654	ATP6AP2
PX_8147689	KIF5A	1.5	1	PX_2696106	SPG11	42	0.442701	ORPHA:363654	ATP6AP2
PX_8147689	KIF5A	1.5	1	PX_2696106	SPG11	44	0.441332	ORPHA:43		ORPHA:139396	ABCD1
PX_8147689	KIF5A	1.5	1	PX_2696106	SPG11	44	0.441332	ORPHA:43		ORPHA:139399	ABCD1
PX_8147689	KIF5A	1.5	1	PX_5093495		44	0.441332	ORPHA:43		ORPHA:139396	ABCD1
PX_8147689	KIF5A	1.5	1	PX_5093495		44	0.441332	ORPHA:43		ORPHA:139399	ABCD1
PX_8147689	KIF5A	1.5	1	PX_5093495		45	0.440399	ORPHA:98	SACS
PX_8147689	KIF5A	1.5	1	PX_2696106	SPG11	45	0.440399	ORPHA:98	SACS
PX_8147689	KIF5A	1.5	1	PX_5093495		46	0.437932	ORPHA:314603	MARS2
PX_8147689	KIF5A	1.5	1	PX_2696106	SPG11	46	0.437932	ORPHA:314603	MARS2
PX_8147689	KIF5A	1.5	1	PX_5093495		47	0.434965	ORPHA:3208	SDHA
PX_8147689	KIF5A	1.5	1	PX_5093495		47	0.434965	ORPHA:3208	SDHAF1
PX_8147689	KIF5A	1.5	1	PX_5093495		47	0.434965	ORPHA:3208	SDHB
PX_8147689	KIF5A	1.5	1	PX_5093495		47	0.434965	ORPHA:3208	SDHD
PX_8147689	KIF5A	1.5	1	PX_2696106	SPG11	47	0.434965	ORPHA:3208	SDHAF1
PX_8147689	KIF5A	1.5	1	PX_2696106	SPG11	47	0.434965	ORPHA:3208	SDHB
PX_8147689	KIF5A	1.5	1	PX_2696106	SPG11	47	0.434965	ORPHA:3208	SDHD
PX_8147689	KIF5A	1.5	1	PX_2696106	SPG11	47	0.434965	ORPHA:3208	SDHA
PX_8147689	KIF5A	1.5	1	PX_5093495		48	0.432166	ORPHA:513436	ATP13A2
PX_8147689	KIF5A	1.5	1	PX_2696106	SPG11	48	0.432166	ORPHA:513436	ATP13A2
PX_8147689	KIF5A	1.5	1	PX_5093495		49	0.429978	ORPHA:88644	SYNE1
PX_8147689	KIF5A	1.5	1	PX_2696106	SPG11	49	0.429978	ORPHA:88644	SYNE1
PX_8147689	KIF5A	3.5	0.986375	PX_1114015		1	0.727479	ORPHA:444099	CPT1C
PX_8147689	KIF5A	3.5	0.986375	PX_7507042		1	0.727479	ORPHA:444099	CPT1C
PX_8147689	KIF5A	3.5	0.986375	PX_1114015		2	0.630112	ORPHA:100994	HSPD1
PX_8147689	KIF5A	3.5	0.986375	PX_7507042		2	0.630112	ORPHA:100994	HSPD1
PX_8147689	KIF5A	3.5	0.986375	PX_1114015		3	0.617163	ORPHA:100989	WASHC5
PX_8147689	KIF5A	3.5	0.986375	PX_7507042		3	0.617163	ORPHA:100989	WASHC5
PX_8147689	KIF5A	3.5	0.986375	PX_1114015		4	0.610514	ORPHA:171612	SPG37
PX_8147689	KIF5A	3.5	0.986375	PX_7507042		4	0.610514	ORPHA:171612	SPG37
PX_8147689	KIF5A	3.5	0.986375	PX_1114015		5	0.602124	ORPHA:100984	ATL1
PX_8147689	KIF5A	3.5	0.986375	PX_7507042		5	0.602124	ORPHA:100984	ATL1
PX_8147689	KIF5A	3.5	0.986375	PX_1114015		6	0.596067	ORPHA:320355	SPG41
PX_8147689	KIF5A	3.5	0.986375	PX_7507042		6	0.596067	ORPHA:320355	SPG41
PX_8147689	KIF5A	3.5	0.986375	PX_1114015		7	0.590619	ORPHA:100993	RTN2
PX_8147689	KIF5A	3.5	0.986375	PX_7507042		7	0.590619	ORPHA:100993	RTN2
PX_8147689	KIF5A	3.5	0.986375	PX_1114015		8	0.585826	ORPHA:100999	SPG19
PX_8147689	KIF5A	3.5	0.986375	PX_7507042		8	0.585826	ORPHA:100999	SPG19
PX_8147689	KIF5A	3.5	0.986375	PX_7507042		9	0.578941	ORPHA:320365	SPG36
PX_8147689	KIF5A	3.5	0.986375	PX_1114015		9	0.578941	ORPHA:320365	SPG36
PX_8147689	KIF5A	3.5	0.986375	PX_1114015		10	0.55834	ORPHA:100991	KIF5A
PX_8147689	KIF5A	3.5	0.986375	PX_7507042		10	0.55834	ORPHA:100991	KIF5A
PX_8147689	KIF5A	3.5	0.986375	PX_1114015		11	0.54801	ORPHA:35689	SPG7
PX_8147689	KIF5A	3.5	0.986375	PX_7507042		11	0.54801	ORPHA:35689	SPG7
PX_8147689	KIF5A	3.5	0.986375	PX_1114015		12	0.526859	ORPHA:100985	SPAST
PX_8147689	KIF5A	3.5	0.986375	PX_7507042		12	0.526859	ORPHA:100985	SPAST
PX_8147689	KIF5A	3.5	0.986375	PX_1114015		13	0.515549	ORPHA:447753	ALDH18A1
PX_8147689	KIF5A	3.5	0.986375	PX_7507042		13	0.515549	ORPHA:447753	ALDH18A1
PX_8147689	KIF5A	3.5	0.986375	PX_1114015		14	0.500689	ORPHA:206448	GALC
PX_8147689	KIF5A	3.5	0.986375	PX_7507042		14	0.500689	ORPHA:206448	GALC
PX_8147689	KIF5A	3.5	0.986375	PX_1114015		15	0.497366	ORPHA:320370	C19ORF12
PX_8147689	KIF5A	3.5	0.986375	PX_7507042		15	0.497366	ORPHA:320370	C19ORF12
PX_8147689	KIF5A	3.5	0.986375	PX_1114015		16	0.495892	ORPHA:458803	CACNA1G
PX_8147689	KIF5A	3.5	0.986375	PX_7507042		16	0.495892	ORPHA:458803	CACNA1G
PX_8147689	KIF5A	3.5	0.986375	PX_1114015		17	0.495375	ORPHA:363654	ATP6AP2
PX_8147689	KIF5A	3.5	0.986375	PX_7507042		17	0.495375	ORPHA:363654	ATP6AP2
PX_8147689	KIF5A	3.5	0.986375	PX_1114015		18	0.494717	ORPHA:101004	SPG24
PX_8147689	KIF5A	3.5	0.986375	PX_7507042		18	0.494717	ORPHA:101004	SPG24
PX_8147689	KIF5A	3.5	0.986375	PX_1114015		19	0.493376	ORPHA:98761	ATXN10
PX_8147689	KIF5A	3.5	0.986375	PX_7507042		19	0.493376	ORPHA:98761	ATXN10
PX_8147689	KIF5A	3.5	0.986375	PX_1114015		20	0.488876	ORPHA:99013	SPG7
PX_8147689	KIF5A	3.5	0.986375	PX_7507042		20	0.488876	ORPHA:99013	SPG7
PX_8147689	KIF5A	3.5	0.986375	PX_1114015		21	0.480331	ORPHA:247604	ALS2
PX_8147689	KIF5A	3.5	0.986375	PX_1114015		21	0.480331	ORPHA:247604	ERLIN2
PX_8147689	KIF5A	3.5	0.986375	PX_7507042		21	0.480331	ORPHA:247604	ALS2
PX_8147689	KIF5A	3.5	0.986375	PX_7507042		21	0.480331	ORPHA:247604	ERLIN2
PX_8147689	KIF5A	3.5	0.986375	PX_7507042		22	0.477206	ORPHA:101000	SPART
PX_8147689	KIF5A	3.5	0.986375	PX_1114015		22	0.477206	ORPHA:101000	SPART
PX_8147689	KIF5A	3.5	0.986375	PX_1114015		23	0.476396	ORPHA:466722	FARS2
PX_8147689	KIF5A	3.5	0.986375	PX_7507042		23	0.476396	ORPHA:466722	FARS2
PX_8147689	KIF5A	3.5	0.986375	PX_1114015		24	0.471887	ORPHA:101007	SPG27
PX_8147689	KIF5A	3.5	0.986375	PX_7507042		24	0.471887	ORPHA:101007	SPG27
PX_8147689	KIF5A	3.5	0.986375	PX_1114015		25	0.470362	ORPHA:447760	ALDH18A1
PX_8147689	KIF5A	3.5	0.986375	PX_7507042		25	0.470362	ORPHA:447760	ALDH18A1
PX_8147689	KIF5A	3.5	0.986375	PX_1114015		26	0.465966	ORPHA:306511	AP5Z1
PX_8147689	KIF5A	3.5	0.986375	PX_7507042		26	0.465966	ORPHA:306511	AP5Z1
PX_8147689	KIF5A	3.5	0.986375	PX_1114015		27	0.460127	ORPHA:289560	C19ORF12
PX_8147689	KIF5A	3.5	0.986375	PX_7507042		27	0.460127	ORPHA:289560	C19ORF12
PX_8147689	KIF5A	3.5	0.986375	PX_1114015		28	0.457209	ORPHA:171863	SLC33A1
PX_8147689	KIF5A	3.5	0.986375	PX_7507042		28	0.457209	ORPHA:171863	SLC33A1
PX_8147689	KIF5A	3.5	0.986375	PX_1114015		29	0.456906	ORPHA:401840	ZFR
PX_8147689	KIF5A	3.5	0.986375	PX_7507042		29	0.456906	ORPHA:401840	ZFR
PX_8147689	KIF5A	3.5	0.986375	PX_1114015		30	0.456412	ORPHA:99027	LMNB1
PX_8147689	KIF5A	3.5	0.986375	PX_7507042		30	0.456412	ORPHA:99027	LMNB1
PX_8147689	KIF5A	3.5	0.986375	PX_1114015		31	0.453275	ORPHA:100988	NIPA1
PX_8147689	KIF5A	3.5	0.986375	PX_7507042		31	0.453275	ORPHA:100988	NIPA1
PX_8147689	KIF5A	3.5	0.986375	PX_1114015		32	0.452549	ORPHA:101010	KIF1A
PX_8147689	KIF5A	3.5	0.986375	PX_7507042		32	0.452549	ORPHA:101010	KIF1A
PX_8147689	KIF5A	3.5	0.986375	PX_1114015		33	0.450655	ORPHA:320411	CYP2U1
PX_8147689	KIF5A	3.5	0.986375	PX_7507042		33	0.450655	ORPHA:320411	CYP2U1
PX_8147689	KIF5A	3.5	0.986375	PX_1114015		34	0.446358	ORPHA:99015	PLP1
PX_8147689	KIF5A	3.5	0.986375	PX_7507042		34	0.446358	ORPHA:99015	PLP1
PX_8147689	KIF5A	3.5	0.986375	PX_1114015		35	0.444815	ORPHA:488594	CAPN1
PX_8147689	KIF5A	3.5	0.986375	PX_7507042		35	0.444815	ORPHA:488594	CAPN1
PX_8147689	KIF5A	3.5	0.986375	PX_1114015		36	0.443698	ORPHA:100995	SPG14
PX_8147689	KIF5A	3.5	0.986375	PX_7507042		36	0.443698	ORPHA:100995	SPG14
PX_8147689	KIF5A	3.5	0.986375	PX_1114015		37	0.442852	ORPHA:101008	DDHD1
PX_8147689	KIF5A	3.5	0.986375	PX_7507042		37	0.442852	ORPHA:101008	DDHD1
PX_8147689	KIF5A	3.5	0.986375	PX_1114015		38	0.441901	ORPHA:280229	PLP1
PX_8147689	KIF5A	3.5	0.986375	PX_7507042		38	0.441901	ORPHA:280229	PLP1
PX_8147689	KIF5A	3.5	0.986375	PX_1114015		39	0.440867	ORPHA:401820	PGAP1
PX_8147689	KIF5A	3.5	0.986375	PX_7507042		39	0.440867	ORPHA:401820	PGAP1
PX_8147689	KIF5A	3.5	0.986375	PX_1114015		40	0.440277	ORPHA:506353	SELENOI
PX_8147689	KIF5A	3.5	0.986375	PX_7507042		40	0.440277	ORPHA:506353	SELENOI
PX_8147689	KIF5A	3.5	0.986375	PX_1114015		41	0.438189	ORPHA:43		ORPHA:139396	ABCD1
PX_8147689	KIF5A	3.5	0.986375	PX_1114015		41	0.438189	ORPHA:43		ORPHA:139399	ABCD1
PX_8147689	KIF5A	3.5	0.986375	PX_7507042		41	0.438189	ORPHA:43		ORPHA:139396	ABCD1
PX_8147689	KIF5A	3.5	0.986375	PX_7507042		41	0.438189	ORPHA:43		ORPHA:139399	ABCD1
PX_8147689	KIF5A	3.5	0.986375	PX_1114015		42	0.437934	ORPHA:401795	USP8
PX_8147689	KIF5A	3.5	0.986375	PX_7507042		42	0.437934	ORPHA:401795	USP8
PX_8147689	KIF5A	3.5	0.986375	PX_1114015		43	0.435361	ORPHA:329475	VCP
PX_8147689	KIF5A	3.5	0.986375	PX_7507042		43	0.435361	ORPHA:329475	VCP
PX_8147689	KIF5A	3.5	0.986375	PX_1114015		44	0.435023	ORPHA:101111	SCA25
PX_8147689	KIF5A	3.5	0.986375	PX_7507042		44	0.435023	ORPHA:101111	SCA25
PX_8147689	KIF5A	3.5	0.986375	PX_1114015		45	0.432423	ORPHA:3208	SDHB
PX_8147689	KIF5A	3.5	0.986375	PX_1114015		45	0.432423	ORPHA:3208	SDHA
PX_8147689	KIF5A	3.5	0.986375	PX_1114015		45	0.432423	ORPHA:3208	SDHAF1
PX_8147689	KIF5A	3.5	0.986375	PX_1114015		45	0.432423	ORPHA:3208	SDHD
PX_8147689	KIF5A	3.5	0.986375	PX_7507042		45	0.432423	ORPHA:3208	SDHD
PX_8147689	KIF5A	3.5	0.986375	PX_7507042		45	0.432423	ORPHA:3208	SDHB
PX_8147689	KIF5A	3.5	0.986375	PX_7507042		45	0.432423	ORPHA:3208	SDHAF1
PX_8147689	KIF5A	3.5	0.986375	PX_7507042		45	0.432423	ORPHA:3208	SDHA
PX_8147689	KIF5A	3.5	0.986375	PX_1114015		46	0.429174	ORPHA:206583	GBE1
PX_8147689	KIF5A	3.5	0.986375	PX_7507042		46	0.429174	ORPHA:206583	GBE1
PX_8147689	KIF5A	3.5	0.986375	PX_1114015		47	0.427384	ORPHA:314603	MARS2
PX_8147689	KIF5A	3.5	0.986375	PX_7507042		47	0.427384	ORPHA:314603	MARS2
PX_8147689	KIF5A	3.5	0.986375	PX_1114015		48	0.426361	ORPHA:171607	SPG34
PX_8147689	KIF5A	3.5	0.986375	PX_7507042		48	0.426361	ORPHA:171607	SPG34
PX_8147689	KIF5A	3.5	0.986375	PX_1114015		49	0.42625	ORPHA:401849	REEP2
PX_8147689	KIF5A	3.5	0.986375	PX_7507042		49	0.42625	ORPHA:401849	REEP2
PX_8147689	KIF5A	3.5	0.986375	PX_1114015		50	0.422998	ORPHA:513436	ATP13A2
PX_8147689	KIF5A	3.5	0.986375	PX_7507042		50	0.422998	ORPHA:513436	ATP13A2
PX_8147689	KIF5A	5	0.948948	PX_3095805		1	0.721179	ORPHA:444099	CPT1C
PX_8147689	KIF5A	5	0.948948	PX_3095805		2	0.644719	ORPHA:100994	HSPD1
PX_8147689	KIF5A	5	0.948948	PX_3095805		3	0.643357	ORPHA:100989	WASHC5
PX_8147689	KIF5A	5	0.948948	PX_3095805		4	0.628943	ORPHA:100993	RTN2
PX_8147689	KIF5A	5	0.948948	PX_3095805		5	0.601251	ORPHA:171612	SPG37
PX_8147689	KIF5A	5	0.948948	PX_3095805		6	0.58728	ORPHA:320365	SPG36
PX_8147689	KIF5A	5	0.948948	PX_3095805		7	0.586242	ORPHA:100984	ATL1
PX_8147689	KIF5A	5	0.948948	PX_3095805		8	0.586141	ORPHA:320355	SPG41
PX_8147689	KIF5A	5	0.948948	PX_3095805		9	0.571521	ORPHA:100999	SPG19
PX_8147689	KIF5A	5	0.948948	PX_3095805		10	0.544291	ORPHA:458803	CACNA1G
PX_8147689	KIF5A	5	0.948948	PX_3095805		11	0.535944	ORPHA:447753	ALDH18A1
PX_8147689	KIF5A	5	0.948948	PX_3095805		12	0.533542	ORPHA:100991	KIF5A
PX_8147689	KIF5A	5	0.948948	PX_3095805		13	0.531891	ORPHA:98761	ATXN10
PX_8147689	KIF5A	5	0.948948	PX_3095805		14	0.528963	ORPHA:100985	SPAST
PX_8147689	KIF5A	5	0.948948	PX_3095805		15	0.526444	ORPHA:206448	GALC
PX_8147689	KIF5A	5	0.948948	PX_3095805		16	0.510447	ORPHA:306511	AP5Z1
PX_8147689	KIF5A	5	0.948948	PX_3095805		17	0.509478	ORPHA:289560	C19ORF12
PX_8147689	KIF5A	5	0.948948	PX_3095805		18	0.503059	ORPHA:488594	CAPN1
PX_8147689	KIF5A	5	0.948948	PX_3095805		20	0.500589	ORPHA:447760	ALDH18A1
PX_8147689	KIF5A	5	0.948948	PX_3095805		21	0.500338	ORPHA:99015	PLP1
PX_8147689	KIF5A	5	0.948948	PX_3095805		22	0.500079	ORPHA:352641	GBA2
PX_8147689	KIF5A	5	0.948948	PX_3095805		23	0.498564	ORPHA:314603	MARS2
PX_8147689	KIF5A	5	0.948948	PX_3095805		24	0.497606	ORPHA:100988	NIPA1
PX_8147689	KIF5A	5	0.948948	PX_3095805		25	0.496011	ORPHA:101007	SPG27
PX_8147689	KIF5A	5	0.948948	PX_3095805		26	0.495116	ORPHA:466722	FARS2
PX_8147689	KIF5A	5	0.948948	PX_3095805		27	0.490661	ORPHA:35689	SPG7
PX_8147689	KIF5A	5	0.948948	PX_3095805		28	0.48898	ORPHA:206583	GBE1
PX_8147689	KIF5A	5	0.948948	PX_3095805		29	0.485087	ORPHA:247604	ERLIN2
PX_8147689	KIF5A	5	0.948948	PX_3095805		29	0.485087	ORPHA:247604	ALS2
PX_8147689	KIF5A	5	0.948948	PX_3095805		30	0.484094	ORPHA:101111	SCA25
PX_8147689	KIF5A	5	0.948948	PX_3095805		31	0.481319	ORPHA:171629	FA2H
PX_8147689	KIF5A	5	0.948948	PX_3095805		32	0.479414	ORPHA:99013	SPG7
PX_8147689	KIF5A	5	0.948948	PX_3095805		33	0.476889	ORPHA:98	SACS
PX_8147689	KIF5A	5	0.948948	PX_3095805		34	0.473002	ORPHA:101004	SPG24
PX_8147689	KIF5A	5	0.948948	PX_3095805		35	0.472949	ORPHA:513436	ATP13A2
PX_8147689	KIF5A	5	0.948948	PX_3095805		37	0.462316	ORPHA:99027	LMNB1
PX_8147689	KIF5A	5	0.948948	PX_3095805		38	0.461536	ORPHA:401849	REEP2
PX_8147689	KIF5A	5	0.948948	PX_3095805		39	0.459228	ORPHA:101000	SPART
PX_8147689	KIF5A	5	0.948948	PX_3095805		40	0.458728	ORPHA:320391	GBA2
PX_8147689	KIF5A	5	0.948948	PX_3095805		41	0.458383	ORPHA:171607	SPG34
PX_8147689	KIF5A	5	0.948948	PX_3095805		42	0.457089	ORPHA:320370	C19ORF12
PX_8147689	KIF5A	5	0.948948	PX_3095805		43	0.451318	ORPHA:329475	VCP
PX_8147689	KIF5A	5	0.948948	PX_3095805		45	0.450047	ORPHA:98768	KCNC3
PX_8147689	KIF5A	5	0.948948	PX_3095805		46	0.448678	ORPHA:363654	ATP6AP2
PX_8147689	KIF5A	5	0.948948	PX_3095805		47	0.447021	ORPHA:101003	DSTYK
PX_8147689	KIF5A	5	0.948948	PX_3095805		47	0.447021	ORPHA:101003	SPG23
PX_8147689	KIF5A	5	0.948948	PX_3095805		48	0.442771	ORPHA:309256	PSAP
PX_8147689	KIF5A	5	0.948948	PX_3095805		48	0.442771	ORPHA:309256	ARSA
PX_8147689	KIF5A	5	0.948948	PX_3095805		49	0.441293	ORPHA:309271	ARSA
PX_8147689	KIF5A	5	0.948948	PX_3095805		49	0.441293	ORPHA:309271	PSAP
PX_8147689	KIF5A	5	0.948948	PX_3095805		50	0.441188	ORPHA:98760	ATXN8
PX_8147689	KIF5A	5	0.948948	PX_3095805		50	0.441188	ORPHA:98760	ATXN8OS
PX_8147689	KIF5A	6	0.939495	PX_7318148	UBAP1	1	0.680492	ORPHA:444099	CPT1C
PX_8147689	KIF5A	6	0.939495	PX_7318148	UBAP1	2	0.680226	ORPHA:100989	WASHC5
PX_8147689	KIF5A	6	0.939495	PX_7318148	UBAP1	3	0.663903	ORPHA:100993	RTN2
PX_8147689	KIF5A	6	0.939495	PX_7318148	UBAP1	4	0.609726	ORPHA:100999	SPG19
PX_8147689	KIF5A	6	0.939495	PX_7318148	UBAP1	5	0.607346	ORPHA:100994	HSPD1
PX_8147689	KIF5A	6	0.939495	PX_7318148	UBAP1	6	0.565763	ORPHA:171612	SPG37
PX_8147689	KIF5A	6	0.939495	PX_7318148	UBAP1	7	0.560828	ORPHA:100984	ATL1
PX_8147689	KIF5A	6	0.939495	PX_7318148	UBAP1	8	0.552398	ORPHA:320365	SPG36
PX_8147689	KIF5A	6	0.939495	PX_7318148	UBAP1	9	0.551308	ORPHA:320355	SPG41
PX_8147689	KIF5A	6	0.939495	PX_7318148	UBAP1	10	0.511055	ORPHA:488594	CAPN1
PX_8147689	KIF5A	6	0.939495	PX_7318148	UBAP1	11	0.506032	ORPHA:100985	SPAST
PX_8147689	KIF5A	6	0.939495	PX_7318148	UBAP1	12	0.503622	ORPHA:206448	GALC
PX_8147689	KIF5A	6	0.939495	PX_7318148	UBAP1	13	0.503287	ORPHA:447753	ALDH18A1
PX_8147689	KIF5A	6	0.939495	PX_7318148	UBAP1	14	0.500989	ORPHA:100991	KIF5A
PX_8147689	KIF5A	6	0.939495	PX_7318148	UBAP1	15	0.489267	ORPHA:458803	CACNA1G
PX_8147689	KIF5A	6	0.939495	PX_7318148	UBAP1	16	0.488319	ORPHA:306511	AP5Z1
PX_8147689	KIF5A	6	0.939495	PX_7318148	UBAP1	17	0.487392	ORPHA:289560	C19ORF12
PX_8147689	KIF5A	6	0.939495	PX_7318148	UBAP1	18	0.478648	ORPHA:99015	PLP1
PX_8147689	KIF5A	6	0.939495	PX_7318148	UBAP1	19	0.47703	ORPHA:98761	ATXN10
PX_8147689	KIF5A	6	0.939495	PX_7318148	UBAP1	20	0.474509	ORPHA:101007	SPG27
PX_8147689	KIF5A	6	0.939495	PX_7318148	UBAP1	21	0.469464	ORPHA:447760	ALDH18A1
PX_8147689	KIF5A	6	0.939495	PX_7318148	UBAP1	22	0.467782	ORPHA:206583	GBE1
PX_8147689	KIF5A	6	0.939495	PX_7318148	UBAP1	23	0.466611	ORPHA:100988	NIPA1
PX_8147689	KIF5A	6	0.939495	PX_7318148	UBAP1	24	0.464229	ORPHA:466722	FARS2
PX_8147689	KIF5A	6	0.939495	PX_7318148	UBAP1	25	0.460454	ORPHA:171629	FA2H
PX_8147689	KIF5A	6	0.939495	PX_7318148	UBAP1	26	0.459967	ORPHA:35689	SPG7
PX_8147689	KIF5A	6	0.939495	PX_7318148	UBAP1	27	0.458631	ORPHA:99013	SPG7
PX_8147689	KIF5A	6	0.939495	PX_7318148	UBAP1	28	0.456407	ORPHA:98768	KCNC3
PX_8147689	KIF5A	6	0.939495	PX_7318148	UBAP1	29	0.454635	ORPHA:247604	ALS2
PX_8147689	KIF5A	6	0.939495	PX_7318148	UBAP1	29	0.454635	ORPHA:247604	ERLIN2
PX_8147689	KIF5A	6	0.939495	PX_7318148	UBAP1	30	0.451865	ORPHA:98772	KCND3
PX_8147689	KIF5A	6	0.939495	PX_7318148	UBAP1	31	0.449931	ORPHA:98760	ATXN8
PX_8147689	KIF5A	6	0.939495	PX_7318148	UBAP1	31	0.449931	ORPHA:98760	ATXN8OS
PX_8147689	KIF5A	6	0.939495	PX_7318148	UBAP1	32	0.447028	ORPHA:284282	WWOX
PX_8147689	KIF5A	6	0.939495	PX_7318148	UBAP1	34	0.445067	ORPHA:352641	GBA2
PX_8147689	KIF5A	6	0.939495	PX_7318148	UBAP1	35	0.443074	ORPHA:101004	SPG24
PX_8147689	KIF5A	6	0.939495	PX_7318148	UBAP1	36	0.442274	ORPHA:99027	LMNB1
PX_8147689	KIF5A	6	0.939495	PX_7318148	UBAP1	37	0.440284	ORPHA:314603	MARS2
PX_8147689	KIF5A	6	0.939495	PX_7318148	UBAP1	38	0.43932	ORPHA:101000	SPART
PX_8147689	KIF5A	6	0.939495	PX_7318148	UBAP1	39	0.438842	ORPHA:320391	GBA2
PX_8147689	KIF5A	6	0.939495	PX_7318148	UBAP1	40	0.437982	ORPHA:95	FXN
PX_8147689	KIF5A	6	0.939495	PX_7318148	UBAP1	41	0.437274	ORPHA:320370	C19ORF12
PX_8147689	KIF5A	6	0.939495	PX_7318148	UBAP1	42	0.43528	ORPHA:251282	VAMP1
PX_8147689	KIF5A	6	0.939495	PX_7318148	UBAP1	43	0.432105	ORPHA:401849	REEP2
PX_8147689	KIF5A	6	0.939495	PX_7318148	UBAP1	44	0.429775	ORPHA:101111	SCA25
PX_8147689	KIF5A	6	0.939495	PX_7318148	UBAP1	45	0.429089	ORPHA:171607	SPG34
PX_8147689	KIF5A	6	0.939495	PX_7318148	UBAP1	46	0.425115	ORPHA:98	SACS
PX_8147689	KIF5A	6	0.939495	PX_7318148	UBAP1	47	0.422329	ORPHA:329475	VCP
PX_8147689	KIF5A	6	0.939495	PX_7318148	UBAP1	48	0.419804	ORPHA:363654	ATP6AP2
PX_8147689	KIF5A	6	0.939495	PX_7318148	UBAP1	49	0.419709	ORPHA:513436	ATP13A2
PX_8147689	KIF5A	6	0.939495	PX_7318148	UBAP1	50	0.419529	ORPHA:43		ORPHA:139396	ABCD1
PX_8147689	KIF5A	6	0.939495	PX_7318148	UBAP1	50	0.419529	ORPHA:43		ORPHA:139399	ABCD1
PX_8147689	KIF5A	8	0.921715	PX_1558642		1	0.778884	ORPHA:444099	CPT1C
PX_8147689	KIF5A	8	0.921715	PX_6861421		1	0.778884	ORPHA:444099	CPT1C
PX_8147689	KIF5A	8	0.921715	PX_174943		1	0.729332	ORPHA:444099	CPT1C
PX_8147689	KIF5A	8	0.921715	PX_174943		2	0.716228	ORPHA:320365	SPG36
PX_8147689	KIF5A	8	0.921715	PX_1558642		2	0.717439	ORPHA:320365	SPG36
PX_8147689	KIF5A	8	0.921715	PX_6861421		2	0.717439	ORPHA:320365	SPG36
PX_8147689	KIF5A	8	0.921715	PX_174943		3	0.687426	ORPHA:100993	RTN2
PX_8147689	KIF5A	8	0.921715	PX_1558642		3	0.705306	ORPHA:100994	HSPD1
PX_8147689	KIF5A	8	0.921715	PX_6861421		3	0.705306	ORPHA:100994	HSPD1
PX_8147689	KIF5A	8	0.921715	PX_1558642		4	0.688567	ORPHA:100993	RTN2
PX_8147689	KIF5A	8	0.921715	PX_6861421		4	0.688567	ORPHA:100993	RTN2
PX_8147689	KIF5A	8	0.921715	PX_174943		4	0.656764	ORPHA:100994	HSPD1
PX_8147689	KIF5A	8	0.921715	PX_1558642		5	0.686513	ORPHA:100989	WASHC5
PX_8147689	KIF5A	8	0.921715	PX_6861421		5	0.686513	ORPHA:100989	WASHC5
PX_8147689	KIF5A	8	0.921715	PX_174943		5	0.640584	ORPHA:100989	WASHC5
PX_8147689	KIF5A	8	0.921715	PX_174943		6	0.634753	ORPHA:100999	SPG19
PX_8147689	KIF5A	8	0.921715	PX_1558642		6	0.666255	ORPHA:171612	SPG37
PX_8147689	KIF5A	8	0.921715	PX_6861421		6	0.666255	ORPHA:171612	SPG37
PX_8147689	KIF5A	8	0.921715	PX_1558642		7	0.644751	ORPHA:100984	ATL1
PX_8147689	KIF5A	8	0.921715	PX_6861421		7	0.644751	ORPHA:100984	ATL1
PX_8147689	KIF5A	8	0.921715	PX_174943		7	0.619492	ORPHA:171612	SPG37
PX_8147689	KIF5A	8	0.921715	PX_174943		8	0.600428	ORPHA:100984	ATL1
PX_8147689	KIF5A	8	0.921715	PX_1558642		8	0.634047	ORPHA:100999	SPG19
PX_8147689	KIF5A	8	0.921715	PX_6861421		8	0.634047	ORPHA:100999	SPG19
PX_8147689	KIF5A	8	0.921715	PX_1558642		9	0.613313	ORPHA:100991	KIF5A
PX_8147689	KIF5A	8	0.921715	PX_6861421		9	0.613313	ORPHA:100991	KIF5A
PX_8147689	KIF5A	8	0.921715	PX_174943		9	0.572025	ORPHA:100991	KIF5A
PX_8147689	KIF5A	8	0.921715	PX_1558642		10	0.59279	ORPHA:447753	ALDH18A1
PX_8147689	KIF5A	8	0.921715	PX_6861421		10	0.59279	ORPHA:447753	ALDH18A1
PX_8147689	KIF5A	8	0.921715	PX_174943		10	0.552767	ORPHA:447753	ALDH18A1
PX_8147689	KIF5A	8	0.921715	PX_1558642		11	0.573387	ORPHA:100985	SPAST
PX_8147689	KIF5A	8	0.921715	PX_6861421		11	0.573387	ORPHA:100985	SPAST
PX_8147689	KIF5A	8	0.921715	PX_174943		11	0.546863	ORPHA:320355	SPG41
PX_8147689	KIF5A	8	0.921715	PX_1558642		12	0.563535	ORPHA:100988	NIPA1
PX_8147689	KIF5A	8	0.921715	PX_6861421		12	0.563535	ORPHA:100988	NIPA1
PX_8147689	KIF5A	8	0.921715	PX_174943		12	0.545965	ORPHA:206448	GALC
PX_8147689	KIF5A	8	0.921715	PX_1558642		13	0.563526	ORPHA:320355	SPG41
PX_8147689	KIF5A	8	0.921715	PX_6861421		13	0.563526	ORPHA:320355	SPG41
PX_8147689	KIF5A	8	0.921715	PX_174943		13	0.539098	ORPHA:352641	GBA2
PX_8147689	KIF5A	8	0.921715	PX_174943		14	0.531174	ORPHA:100985	SPAST
PX_8147689	KIF5A	8	0.921715	PX_1558642		14	0.562602	ORPHA:206448	GALC
PX_8147689	KIF5A	8	0.921715	PX_6861421		14	0.562602	ORPHA:206448	GALC
PX_8147689	KIF5A	8	0.921715	PX_1558642		15	0.559121	ORPHA:101007	SPG27
PX_8147689	KIF5A	8	0.921715	PX_6861421		15	0.559121	ORPHA:101007	SPG27
PX_8147689	KIF5A	8	0.921715	PX_174943		15	0.518521	ORPHA:458803	CACNA1G
PX_8147689	KIF5A	8	0.921715	PX_174943		16	0.518457	ORPHA:100988	NIPA1
PX_8147689	KIF5A	8	0.921715	PX_1558642		16	0.557745	ORPHA:458803	CACNA1G
PX_8147689	KIF5A	8	0.921715	PX_6861421		16	0.557745	ORPHA:458803	CACNA1G
PX_8147689	KIF5A	8	0.921715	PX_1558642		17	0.5535	ORPHA:447760	ALDH18A1
PX_8147689	KIF5A	8	0.921715	PX_6861421		17	0.5535	ORPHA:447760	ALDH18A1
PX_8147689	KIF5A	8	0.921715	PX_174943		17	0.51398	ORPHA:447760	ALDH18A1
PX_8147689	KIF5A	8	0.921715	PX_174943		18	0.511016	ORPHA:101007	SPG27
PX_8147689	KIF5A	8	0.921715	PX_1558642		18	0.549537	ORPHA:171607	SPG34
PX_8147689	KIF5A	8	0.921715	PX_6861421		18	0.549537	ORPHA:171607	SPG34
PX_8147689	KIF5A	8	0.921715	PX_174943		19	0.498413	ORPHA:306511	AP5Z1
PX_8147689	KIF5A	8	0.921715	PX_1558642		19	0.545281	ORPHA:401849	REEP2
PX_8147689	KIF5A	8	0.921715	PX_6861421		19	0.545281	ORPHA:401849	REEP2
PX_8147689	KIF5A	8	0.921715	PX_174943		20	0.498262	ORPHA:289560	C19ORF12
PX_8147689	KIF5A	8	0.921715	PX_1558642		20	0.536134	ORPHA:352641	GBA2
PX_8147689	KIF5A	8	0.921715	PX_6861421		20	0.536134	ORPHA:352641	GBA2
PX_8147689	KIF5A	8	0.921715	PX_174943		21	0.498108	ORPHA:171607	SPG34
PX_8147689	KIF5A	8	0.921715	PX_1558642		21	0.526787	ORPHA:99013	SPG7
PX_8147689	KIF5A	8	0.921715	PX_6861421		21	0.526787	ORPHA:99013	SPG7
PX_8147689	KIF5A	8	0.921715	PX_1558642		22	0.515561	ORPHA:101008	DDHD1
PX_8147689	KIF5A	8	0.921715	PX_6861421		22	0.515561	ORPHA:101008	DDHD1
PX_8147689	KIF5A	8	0.921715	PX_174943		22	0.496492	ORPHA:35689	SPG7
PX_8147689	KIF5A	8	0.921715	PX_1558642		23	0.513601	ORPHA:306511	AP5Z1
PX_8147689	KIF5A	8	0.921715	PX_6861421		23	0.513601	ORPHA:306511	AP5Z1
PX_8147689	KIF5A	8	0.921715	PX_174943		23	0.496007	ORPHA:401849	REEP2
PX_8147689	KIF5A	8	0.921715	PX_174943		24	0.493747	ORPHA:206583	GBE1
PX_8147689	KIF5A	8	0.921715	PX_1558642		24	0.513445	ORPHA:289560	C19ORF12
PX_8147689	KIF5A	8	0.921715	PX_6861421		24	0.513445	ORPHA:289560	C19ORF12
PX_8147689	KIF5A	8	0.921715	PX_1558642		25	0.511621	ORPHA:35689	SPG7
PX_8147689	KIF5A	8	0.921715	PX_6861421		25	0.511621	ORPHA:35689	SPG7
PX_8147689	KIF5A	8	0.921715	PX_1558642		26	0.511106	ORPHA:98	SACS
PX_8147689	KIF5A	8	0.921715	PX_6861421		26	0.511106	ORPHA:98	SACS
PX_8147689	KIF5A	8	0.921715	PX_174943		26	0.488057	ORPHA:99013	SPG7
PX_8147689	KIF5A	8	0.921715	PX_1558642		27	0.510538	ORPHA:320391	GBA2
PX_8147689	KIF5A	8	0.921715	PX_6861421		27	0.510538	ORPHA:320391	GBA2
PX_8147689	KIF5A	8	0.921715	PX_174943		27	0.485138	ORPHA:99015	PLP1
PX_8147689	KIF5A	8	0.921715	PX_174943		28	0.485123	ORPHA:101111	SCA25
PX_8147689	KIF5A	8	0.921715	PX_1558642		28	0.509022	ORPHA:320370	C19ORF12
PX_8147689	KIF5A	8	0.921715	PX_6861421		28	0.509022	ORPHA:320370	C19ORF12
PX_8147689	KIF5A	8	0.921715	PX_1558642		29	0.508792	ORPHA:206583	GBE1
PX_8147689	KIF5A	8	0.921715	PX_6861421		29	0.508792	ORPHA:206583	GBE1
PX_8147689	KIF5A	8	0.921715	PX_174943		29	0.485023	ORPHA:247604	ALS2
PX_8147689	KIF5A	8	0.921715	PX_174943		29	0.485023	ORPHA:247604	ERLIN2
PX_8147689	KIF5A	8	0.921715	PX_174943		30	0.473498	ORPHA:98	SACS
PX_8147689	KIF5A	8	0.921715	PX_1558642		30	0.499921	ORPHA:99015	PLP1
PX_8147689	KIF5A	8	0.921715	PX_6861421		30	0.499921	ORPHA:99015	PLP1
PX_8147689	KIF5A	8	0.921715	PX_174943		31	0.47263	ORPHA:101008	DDHD1
PX_8147689	KIF5A	8	0.921715	PX_1558642		31	0.499905	ORPHA:101111	SCA25
PX_8147689	KIF5A	8	0.921715	PX_6861421		31	0.499905	ORPHA:101111	SCA25
PX_8147689	KIF5A	8	0.921715	PX_1558642		32	0.499802	ORPHA:247604	ERLIN2
PX_8147689	KIF5A	8	0.921715	PX_1558642		32	0.499802	ORPHA:247604	ALS2
PX_8147689	KIF5A	8	0.921715	PX_6861421		32	0.499802	ORPHA:247604	ALS2
PX_8147689	KIF5A	8	0.921715	PX_6861421		32	0.499802	ORPHA:247604	ERLIN2
PX_8147689	KIF5A	8	0.921715	PX_174943		32	0.472289	ORPHA:320391	GBA2
PX_8147689	KIF5A	8	0.921715	PX_1558642		33	0.49959	ORPHA:101000	SPART
PX_8147689	KIF5A	8	0.921715	PX_6861421		33	0.49959	ORPHA:101000	SPART
PX_8147689	KIF5A	8	0.921715	PX_174943		33	0.467924	ORPHA:320370	C19ORF12
PX_8147689	KIF5A	8	0.921715	PX_174943		34	0.463231	ORPHA:101000	SPART
PX_8147689	KIF5A	8	0.921715	PX_1558642		34	0.497716	ORPHA:171863	SLC33A1
PX_8147689	KIF5A	8	0.921715	PX_6861421		34	0.497716	ORPHA:171863	SLC33A1
PX_8147689	KIF5A	8	0.921715	PX_174943		35	0.459801	ORPHA:171629	FA2H
PX_8147689	KIF5A	8	0.921715	PX_1558642		35	0.496902	ORPHA:401800	WDR48
PX_8147689	KIF5A	8	0.921715	PX_6861421		35	0.496902	ORPHA:401800	WDR48
PX_8147689	KIF5A	8	0.921715	PX_174943		36	0.459354	ORPHA:101010	KIF1A
PX_8147689	KIF5A	8	0.921715	PX_1558642		36	0.492862	ORPHA:88644	SYNE1
PX_8147689	KIF5A	8	0.921715	PX_6861421		36	0.492862	ORPHA:88644	SYNE1
PX_8147689	KIF5A	8	0.921715	PX_1558642		37	0.473812	ORPHA:171629	FA2H
PX_8147689	KIF5A	8	0.921715	PX_6861421		37	0.473812	ORPHA:171629	FA2H
PX_8147689	KIF5A	8	0.921715	PX_174943		37	0.456188	ORPHA:88644	SYNE1
PX_8147689	KIF5A	8	0.921715	PX_1558642		38	0.473351	ORPHA:101010	KIF1A
PX_8147689	KIF5A	8	0.921715	PX_6861421		38	0.473351	ORPHA:101010	KIF1A
PX_8147689	KIF5A	8	0.921715	PX_174943		38	0.453723	ORPHA:171863	SLC33A1
PX_8147689	KIF5A	8	0.921715	PX_1558642		39	0.472741	ORPHA:100996	ZFYVE26
PX_8147689	KIF5A	8	0.921715	PX_6861421		39	0.472741	ORPHA:100996	ZFYVE26
PX_8147689	KIF5A	8	0.921715	PX_174943		39	0.450827	ORPHA:251282	VAMP1
PX_8147689	KIF5A	8	0.921715	PX_174943		40	0.45016	ORPHA:488594	CAPN1
PX_8147689	KIF5A	8	0.921715	PX_1558642		40	0.463877	ORPHA:488594	CAPN1
PX_8147689	KIF5A	8	0.921715	PX_6861421		40	0.463877	ORPHA:488594	CAPN1
PX_8147689	KIF5A	8	0.921715	PX_174943		41	0.449059	ORPHA:401800	WDR48
PX_8147689	KIF5A	8	0.921715	PX_1558642		41	0.458167	ORPHA:466722	FARS2
PX_8147689	KIF5A	8	0.921715	PX_6861421		41	0.458167	ORPHA:466722	FARS2
PX_8147689	KIF5A	8	0.921715	PX_1558642		42	0.457934	ORPHA:43		ORPHA:139396	ABCD1
PX_8147689	KIF5A	8	0.921715	PX_1558642		42	0.457934	ORPHA:43		ORPHA:139399	ABCD1
PX_8147689	KIF5A	8	0.921715	PX_6861421		42	0.457934	ORPHA:43		ORPHA:139396	ABCD1
PX_8147689	KIF5A	8	0.921715	PX_6861421		42	0.457934	ORPHA:43		ORPHA:139399	ABCD1
PX_8147689	KIF5A	8	0.921715	PX_174943		42	0.448316	ORPHA:95	FXN
PX_8147689	KIF5A	8	0.921715	PX_174943		43	0.447506	ORPHA:101009	SPG29
PX_8147689	KIF5A	8	0.921715	PX_1558642		43	0.456216	ORPHA:466768	MORC2
PX_8147689	KIF5A	8	0.921715	PX_6861421		43	0.456216	ORPHA:466768	MORC2
PX_8147689	KIF5A	8	0.921715	PX_1558642		44	0.455014	ORPHA:98761	ATXN10
PX_8147689	KIF5A	8	0.921715	PX_6861421		44	0.455014	ORPHA:98761	ATXN10
PX_8147689	KIF5A	8	0.921715	PX_174943		45	0.444619	ORPHA:466722	FARS2
PX_8147689	KIF5A	8	0.921715	PX_1558642		45	0.454625	ORPHA:98760	ATXN8OS
PX_8147689	KIF5A	8	0.921715	PX_1558642		45	0.454625	ORPHA:98760	ATXN8
PX_8147689	KIF5A	8	0.921715	PX_6861421		45	0.454625	ORPHA:98760	ATXN8OS
PX_8147689	KIF5A	8	0.921715	PX_6861421		45	0.454625	ORPHA:98760	ATXN8
PX_8147689	KIF5A	8	0.921715	PX_174943		46	0.444393	ORPHA:43		ORPHA:139396	ABCD1
PX_8147689	KIF5A	8	0.921715	PX_174943		46	0.444393	ORPHA:43		ORPHA:139399	ABCD1
PX_8147689	KIF5A	8	0.921715	PX_6861421		46	0.45445	ORPHA:98768	KCNC3
PX_8147689	KIF5A	8	0.921715	PX_1558642		46	0.45445	ORPHA:98768	KCNC3
PX_8147689	KIF5A	8	0.921715	PX_174943		47	0.442912	ORPHA:137898	DARS2
PX_8147689	KIF5A	8	0.921715	PX_1558642		47	0.446468	ORPHA:401840	ZFR
PX_8147689	KIF5A	8	0.921715	PX_6861421		47	0.446468	ORPHA:401840	ZFR
PX_8147689	KIF5A	8	0.921715	PX_174943		48	0.441559	ORPHA:98761	ATXN10
PX_8147689	KIF5A	8	0.921715	PX_174943		49	0.435899	ORPHA:100996	ZFYVE26
PX_8147689	KIF5A	8	0.921715	PX_1558642		49	0.444975	ORPHA:251282	VAMP1
PX_8147689	KIF5A	8	0.921715	PX_6861421		49	0.444975	ORPHA:251282	VAMP1
PX_8147689	KIF5A	8	0.921715	PX_1558642		50	0.444277	ORPHA:401815	ARSI
PX_8147689	KIF5A	8	0.921715	PX_6861421		50	0.444277	ORPHA:401815	ARSI
PX_8147689	KIF5A	8	0.921715	PX_174943		50	0.433266	ORPHA:401840	ZFR
PX_8147689	KIF5A	10	0.892216	PX_2279937		1	0.605305	ORPHA:35689	SPG7
PX_8147689	KIF5A	10	0.892216	PX_2279937		2	0.598306	ORPHA:444099	CPT1C
PX_8147689	KIF5A	10	0.892216	PX_2279937		3	0.580787	ORPHA:506353	SELENOI
PX_8147689	KIF5A	10	0.892216	PX_2279937		4	0.569889	ORPHA:496756	TBCE
PX_8147689	KIF5A	10	0.892216	PX_2279937		5	0.565584	ORPHA:206448	GALC
PX_8147689	KIF5A	10	0.892216	PX_2279937		6	0.555994	ORPHA:329308	FA2H
PX_8147689	KIF5A	10	0.892216	PX_2279937		7	0.551284	ORPHA:43		ORPHA:139396	ABCD1
PX_8147689	KIF5A	10	0.892216	PX_2279937		7	0.551284	ORPHA:43		ORPHA:139399	ABCD1
PX_8147689	KIF5A	10	0.892216	PX_2279937		9	0.462763	ORPHA:320370	C19ORF12
PX_8147689	KIF5A	10	0.892216	PX_2279937		10	0.460564	ORPHA:363654	ATP6AP2
PX_8147689	KIF5A	10	0.892216	PX_2279937		11	0.459844	ORPHA:254343	MTPAP
PX_8147689	KIF5A	10	0.892216	PX_2279937		12	0.45097	ORPHA:423275	CCDC88C
PX_8147689	KIF5A	10	0.892216	PX_2279937		13	0.450103	ORPHA:726	POLG
PX_8147689	KIF5A	10	0.892216	PX_2279937		14	0.446383	ORPHA:397725	COASY
PX_8147689	KIF5A	10	0.892216	PX_2279937		15	0.44377	ORPHA:67047	MICOS13
PX_8147689	KIF5A	10	0.892216	PX_2279937		15	0.44377	ORPHA:67047	OPA3
PX_8147689	KIF5A	10	0.892216	PX_2279937		16	0.442608	ORPHA:313772	AFG3L2
PX_8147689	KIF5A	10	0.892216	PX_2279937		18	0.436119	ORPHA:206443	GALC
PX_8147689	KIF5A	10	0.892216	PX_2279937		19	0.432706	ORPHA:289560	C19ORF12
PX_8147689	KIF5A	10	0.892216	PX_2279937		20	0.429887	ORPHA:329284	WDR45
PX_8147689	KIF5A	10	0.892216	PX_2279937		21	0.427177	ORPHA:320375	C12ORF65
PX_8147689	KIF5A	10	0.892216	PX_2279937		22	0.424843	ORPHA:3208	SDHA
PX_8147689	KIF5A	10	0.892216	PX_2279937		22	0.424843	ORPHA:3208	SDHD
PX_8147689	KIF5A	10	0.892216	PX_2279937		22	0.424843	ORPHA:3208	SDHB
PX_8147689	KIF5A	10	0.892216	PX_2279937		22	0.424843	ORPHA:3208	SDHAF1
PX_8147689	KIF5A	10	0.892216	PX_2279937		23	0.423997	ORPHA:280229	PLP1
PX_8147689	KIF5A	10	0.892216	PX_2279937		25	0.419701	ORPHA:101000	SPART
PX_8147689	KIF5A	10	0.892216	PX_2279937		26	0.417693	ORPHA:254930	C12ORF65
PX_8147689	KIF5A	10	0.892216	PX_2279937		28	0.415238	ORPHA:101005	SPG25
PX_8147689	KIF5A	10	0.892216	PX_2279937		29	0.414542	ORPHA:395	MTHFR
PX_8147689	KIF5A	10	0.892216	PX_2279937		30	0.414401	ORPHA:760	PNP
PX_8147689	KIF5A	10	0.892216	PX_2279937		31	0.413666	ORPHA:391417		ORPHA:391457	HSD17B10
PX_8147689	KIF5A	10	0.892216	PX_2279937		31	0.413666	ORPHA:391417		ORPHA:85295	HSD17B10
PX_8147689	KIF5A	10	0.892216	PX_2279937		31	0.413666	ORPHA:391417		ORPHA:391428	HSD17B10
PX_8147689	KIF5A	10	0.892216	PX_2279937		32	0.412033	ORPHA:309854	SLC30A10
PX_8147689	KIF5A	10	0.892216	PX_2279937		33	0.410297	ORPHA:275872	TBK1
PX_8147689	KIF5A	10	0.892216	PX_2279937		33	0.410297	ORPHA:275872	SQSTM1
PX_8147689	KIF5A	10	0.892216	PX_2279937		33	0.410297	ORPHA:275872	CHCHD10
PX_8147689	KIF5A	10	0.892216	PX_2279937		33	0.410297	ORPHA:275872	FUS
PX_8147689	KIF5A	10	0.892216	PX_2279937		33	0.410297	ORPHA:275872	C9ORF72
PX_8147689	KIF5A	10	0.892216	PX_2279937		33	0.410297	ORPHA:275872	VCP
PX_8147689	KIF5A	10	0.892216	PX_2279937		33	0.410297	ORPHA:275872	TARDBP
PX_8147689	KIF5A	10	0.892216	PX_2279937		34	0.409615	ORPHA:93474	IDUA
PX_8147689	KIF5A	10	0.892216	PX_2279937		35	0.407858	ORPHA:51	SAMHD1
PX_8147689	KIF5A	10	0.892216	PX_2279937		35	0.407858	ORPHA:51	RNASEH2B
PX_8147689	KIF5A	10	0.892216	PX_2279937		35	0.407858	ORPHA:51	ADAR
PX_8147689	KIF5A	10	0.892216	PX_2279937		35	0.407858	ORPHA:51	TREX1
PX_8147689	KIF5A	10	0.892216	PX_2279937		35	0.407858	ORPHA:51	IFIH1
PX_8147689	KIF5A	10	0.892216	PX_2279937		35	0.407858	ORPHA:51	RNASEH2A
PX_8147689	KIF5A	10	0.892216	PX_2279937		35	0.407858	ORPHA:51	RNASEH2C
PX_8147689	KIF5A	10	0.892216	PX_2279937		36	0.405896	ORPHA:98889	SRPX2
PX_8147689	KIF5A	10	0.892216	PX_2279937		36	0.405896	ORPHA:98889	PI4KA
PX_8147689	KIF5A	10	0.892216	PX_2279937		36	0.405896	ORPHA:98889	ADGRG1
PX_8147689	KIF5A	10	0.892216	PX_2279937		38	0.403245	ORPHA:99014	PRPS1
PX_8147689	KIF5A	10	0.892216	PX_2279937		39	0.399067	ORPHA:93473	IDUA
PX_8147689	KIF5A	10	0.892216	PX_2279937		40	0.398746	ORPHA:369891	MED13L
PX_8147689	KIF5A	10	0.892216	PX_2279937		44	0.3952	ORPHA:27		ORPHA:289916	MMUT
PX_8147689	KIF5A	10	0.892216	PX_2279937		44	0.3952	ORPHA:27		ORPHA:79312	MMUT
PX_8147689	KIF5A	10	0.892216	PX_2279937		45	0.394181	ORPHA:391408	PPP1R15B
PX_8147689	KIF5A	10	0.892216	PX_2279937		45	0.394181	ORPHA:391408	TRMT10A
PX_8147689	KIF5A	10	0.892216	PX_2279937		46	0.39288	ORPHA:2710	GJA1
PX_8147689	KIF5A	10	0.892216	PX_2279937		49	0.378856	ORPHA:79124	SP110
PX_8147689	KIF5A	10	0.892216	PX_2279937		50	0.377396	ORPHA:101004	SPG24
PX_8147689	KIF5A	12	0.889618	PX_5805869		1	0.764554	ORPHA:444099	CPT1C
PX_8147689	KIF5A	12	0.889618	PX_8239795		1	0.764554	ORPHA:444099	CPT1C
PX_8147689	KIF5A	12	0.889618	PX_3887720		1	0.764554	ORPHA:444099	CPT1C
PX_8147689	KIF5A	12	0.889618	PX_5805869		2	0.695144	ORPHA:320365	SPG36
PX_8147689	KIF5A	12	0.889618	PX_8239795		2	0.695144	ORPHA:320365	SPG36
PX_8147689	KIF5A	12	0.889618	PX_3887720		2	0.695144	ORPHA:320365	SPG36
PX_8147689	KIF5A	12	0.889618	PX_5805869		3	0.680713	ORPHA:100994	HSPD1
PX_8147689	KIF5A	12	0.889618	PX_8239795		3	0.680713	ORPHA:100994	HSPD1
PX_8147689	KIF5A	12	0.889618	PX_3887720		3	0.680713	ORPHA:100994	HSPD1
PX_8147689	KIF5A	12	0.889618	PX_5805869		4	0.664779	ORPHA:100989	WASHC5
PX_8147689	KIF5A	12	0.889618	PX_8239795		4	0.664779	ORPHA:100989	WASHC5
PX_8147689	KIF5A	12	0.889618	PX_3887720		4	0.664779	ORPHA:100989	WASHC5
PX_8147689	KIF5A	12	0.889618	PX_5805869		5	0.664026	ORPHA:171612	SPG37
PX_8147689	KIF5A	12	0.889618	PX_8239795		5	0.664026	ORPHA:171612	SPG37
PX_8147689	KIF5A	12	0.889618	PX_3887720		5	0.664026	ORPHA:171612	SPG37
PX_8147689	KIF5A	12	0.889618	PX_5805869		6	0.654805	ORPHA:100984	ATL1
PX_8147689	KIF5A	12	0.889618	PX_8239795		6	0.654805	ORPHA:100984	ATL1
PX_8147689	KIF5A	12	0.889618	PX_3887720		6	0.654805	ORPHA:100984	ATL1
PX_8147689	KIF5A	12	0.889618	PX_5805869		7	0.647549	ORPHA:100993	RTN2
PX_8147689	KIF5A	12	0.889618	PX_8239795		7	0.647549	ORPHA:100993	RTN2
PX_8147689	KIF5A	12	0.889618	PX_3887720		7	0.647549	ORPHA:100993	RTN2
PX_8147689	KIF5A	12	0.889618	PX_3887720		8	0.644637	ORPHA:100999	SPG19
PX_8147689	KIF5A	12	0.889618	PX_5805869		8	0.644637	ORPHA:100999	SPG19
PX_8147689	KIF5A	12	0.889618	PX_8239795		8	0.644637	ORPHA:100999	SPG19
PX_8147689	KIF5A	12	0.889618	PX_5805869		9	0.623937	ORPHA:100991	KIF5A
PX_8147689	KIF5A	12	0.889618	PX_8239795		9	0.623937	ORPHA:100991	KIF5A
PX_8147689	KIF5A	12	0.889618	PX_3887720		9	0.623937	ORPHA:100991	KIF5A
PX_8147689	KIF5A	12	0.889618	PX_5805869		10	0.577225	ORPHA:100985	SPAST
PX_8147689	KIF5A	12	0.889618	PX_8239795		10	0.577225	ORPHA:100985	SPAST
PX_8147689	KIF5A	12	0.889618	PX_3887720		10	0.577225	ORPHA:100985	SPAST
PX_8147689	KIF5A	12	0.889618	PX_5805869		11	0.563173	ORPHA:447753	ALDH18A1
PX_8147689	KIF5A	12	0.889618	PX_8239795		11	0.563173	ORPHA:447753	ALDH18A1
PX_8147689	KIF5A	12	0.889618	PX_3887720		11	0.563173	ORPHA:447753	ALDH18A1
PX_8147689	KIF5A	12	0.889618	PX_5805869		12	0.56036	ORPHA:101008	DDHD1
PX_8147689	KIF5A	12	0.889618	PX_8239795		12	0.56036	ORPHA:101008	DDHD1
PX_8147689	KIF5A	12	0.889618	PX_3887720		12	0.56036	ORPHA:101008	DDHD1
PX_8147689	KIF5A	12	0.889618	PX_5805869		13	0.560201	ORPHA:35689	SPG7
PX_8147689	KIF5A	12	0.889618	PX_8239795		13	0.560201	ORPHA:35689	SPG7
PX_8147689	KIF5A	12	0.889618	PX_3887720		13	0.560201	ORPHA:35689	SPG7
PX_8147689	KIF5A	12	0.889618	PX_5805869		14	0.558895	ORPHA:320370	C19ORF12
PX_8147689	KIF5A	12	0.889618	PX_8239795		14	0.558895	ORPHA:320370	C19ORF12
PX_8147689	KIF5A	12	0.889618	PX_3887720		14	0.558895	ORPHA:320370	C19ORF12
PX_8147689	KIF5A	12	0.889618	PX_5805869		15	0.558231	ORPHA:320355	SPG41
PX_8147689	KIF5A	12	0.889618	PX_8239795		15	0.558231	ORPHA:320355	SPG41
PX_8147689	KIF5A	12	0.889618	PX_3887720		15	0.558231	ORPHA:320355	SPG41
PX_8147689	KIF5A	12	0.889618	PX_5805869		16	0.555096	ORPHA:101007	SPG27
PX_8147689	KIF5A	12	0.889618	PX_8239795		16	0.555096	ORPHA:101007	SPG27
PX_8147689	KIF5A	12	0.889618	PX_3887720		16	0.555096	ORPHA:101007	SPG27
PX_8147689	KIF5A	12	0.889618	PX_5805869		17	0.54318	ORPHA:171863	SLC33A1
PX_8147689	KIF5A	12	0.889618	PX_8239795		17	0.54318	ORPHA:171863	SLC33A1
PX_8147689	KIF5A	12	0.889618	PX_3887720		17	0.54318	ORPHA:171863	SLC33A1
PX_8147689	KIF5A	12	0.889618	PX_5805869		18	0.537623	ORPHA:458803	CACNA1G
PX_8147689	KIF5A	12	0.889618	PX_8239795		18	0.537623	ORPHA:458803	CACNA1G
PX_8147689	KIF5A	12	0.889618	PX_3887720		18	0.537623	ORPHA:458803	CACNA1G
PX_8147689	KIF5A	12	0.889618	PX_5805869		19	0.537314	ORPHA:206448	GALC
PX_8147689	KIF5A	12	0.889618	PX_8239795		19	0.537314	ORPHA:206448	GALC
PX_8147689	KIF5A	12	0.889618	PX_3887720		19	0.537314	ORPHA:206448	GALC
PX_8147689	KIF5A	12	0.889618	PX_5805869		20	0.53675	ORPHA:171607	SPG34
PX_8147689	KIF5A	12	0.889618	PX_8239795		20	0.53675	ORPHA:171607	SPG34
PX_8147689	KIF5A	12	0.889618	PX_3887720		20	0.53675	ORPHA:171607	SPG34
PX_8147689	KIF5A	12	0.889618	PX_5805869		21	0.536532	ORPHA:401800	WDR48
PX_8147689	KIF5A	12	0.889618	PX_8239795		21	0.536532	ORPHA:401800	WDR48
PX_8147689	KIF5A	12	0.889618	PX_3887720		21	0.536532	ORPHA:401800	WDR48
PX_8147689	KIF5A	12	0.889618	PX_5805869		22	0.52963	ORPHA:99013	SPG7
PX_8147689	KIF5A	12	0.889618	PX_8239795		22	0.52963	ORPHA:99013	SPG7
PX_8147689	KIF5A	12	0.889618	PX_3887720		22	0.52963	ORPHA:99013	SPG7
PX_8147689	KIF5A	12	0.889618	PX_5805869		23	0.524647	ORPHA:100988	NIPA1
PX_8147689	KIF5A	12	0.889618	PX_8239795		23	0.524647	ORPHA:100988	NIPA1
PX_8147689	KIF5A	12	0.889618	PX_3887720		23	0.524647	ORPHA:100988	NIPA1
PX_8147689	KIF5A	12	0.889618	PX_5805869		24	0.522174	ORPHA:447760	ALDH18A1
PX_8147689	KIF5A	12	0.889618	PX_8239795		24	0.522174	ORPHA:447760	ALDH18A1
PX_8147689	KIF5A	12	0.889618	PX_3887720		24	0.522174	ORPHA:447760	ALDH18A1
PX_8147689	KIF5A	12	0.889618	PX_5805869		25	0.517492	ORPHA:401849	REEP2
PX_8147689	KIF5A	12	0.889618	PX_8239795		25	0.517492	ORPHA:401849	REEP2
PX_8147689	KIF5A	12	0.889618	PX_3887720		25	0.517492	ORPHA:401849	REEP2
PX_8147689	KIF5A	12	0.889618	PX_5805869		26	0.515424	ORPHA:101010	KIF1A
PX_8147689	KIF5A	12	0.889618	PX_8239795		26	0.515424	ORPHA:101010	KIF1A
PX_8147689	KIF5A	12	0.889618	PX_3887720		26	0.515424	ORPHA:101010	KIF1A
PX_8147689	KIF5A	12	0.889618	PX_5805869		27	0.508769	ORPHA:101000	SPART
PX_8147689	KIF5A	12	0.889618	PX_8239795		27	0.508769	ORPHA:101000	SPART
PX_8147689	KIF5A	12	0.889618	PX_3887720		27	0.508769	ORPHA:101000	SPART
PX_8147689	KIF5A	12	0.889618	PX_5805869		28	0.502672	ORPHA:352641	GBA2
PX_8147689	KIF5A	12	0.889618	PX_8239795		28	0.502672	ORPHA:352641	GBA2
PX_8147689	KIF5A	12	0.889618	PX_3887720		28	0.502672	ORPHA:352641	GBA2
PX_8147689	KIF5A	12	0.889618	PX_3887720		29	0.493397	ORPHA:247604	ALS2
PX_8147689	KIF5A	12	0.889618	PX_5805869		29	0.493397	ORPHA:247604	ERLIN2
PX_8147689	KIF5A	12	0.889618	PX_5805869		29	0.493397	ORPHA:247604	ALS2
PX_8147689	KIF5A	12	0.889618	PX_8239795		29	0.493397	ORPHA:247604	ALS2
PX_8147689	KIF5A	12	0.889618	PX_8239795		29	0.493397	ORPHA:247604	ERLIN2
PX_8147689	KIF5A	12	0.889618	PX_3887720		29	0.493397	ORPHA:247604	ERLIN2
PX_8147689	KIF5A	12	0.889618	PX_5805869		30	0.491395	ORPHA:251282	VAMP1
PX_8147689	KIF5A	12	0.889618	PX_8239795		30	0.491395	ORPHA:251282	VAMP1
PX_8147689	KIF5A	12	0.889618	PX_3887720		30	0.491395	ORPHA:251282	VAMP1
PX_8147689	KIF5A	12	0.889618	PX_5805869		31	0.48953	ORPHA:101111	SCA25
PX_8147689	KIF5A	12	0.889618	PX_8239795		31	0.48953	ORPHA:101111	SCA25
PX_8147689	KIF5A	12	0.889618	PX_3887720		31	0.48953	ORPHA:101111	SCA25
PX_8147689	KIF5A	12	0.889618	PX_5805869		32	0.486059	ORPHA:401840	ZFR
PX_8147689	KIF5A	12	0.889618	PX_8239795		32	0.486059	ORPHA:401840	ZFR
PX_8147689	KIF5A	12	0.889618	PX_3887720		32	0.486059	ORPHA:401840	ZFR
PX_8147689	KIF5A	12	0.889618	PX_5805869		33	0.485674	ORPHA:401815	ARSI
PX_8147689	KIF5A	12	0.889618	PX_8239795		33	0.485674	ORPHA:401815	ARSI
PX_8147689	KIF5A	12	0.889618	PX_3887720		33	0.485674	ORPHA:401815	ARSI
PX_8147689	KIF5A	12	0.889618	PX_3887720		34	0.482265	ORPHA:171617	SPG38
PX_8147689	KIF5A	12	0.889618	PX_5805869		34	0.482265	ORPHA:171617	SPG38
PX_8147689	KIF5A	12	0.889618	PX_8239795		34	0.482265	ORPHA:171617	SPG38
PX_8147689	KIF5A	12	0.889618	PX_5805869		35	0.480074	ORPHA:98	SACS
PX_8147689	KIF5A	12	0.889618	PX_8239795		35	0.480074	ORPHA:98	SACS
PX_8147689	KIF5A	12	0.889618	PX_3887720		35	0.480074	ORPHA:98	SACS
PX_8147689	KIF5A	12	0.889618	PX_5805869		36	0.479317	ORPHA:100995	SPG14
PX_8147689	KIF5A	12	0.889618	PX_8239795		36	0.479317	ORPHA:100995	SPG14
PX_8147689	KIF5A	12	0.889618	PX_3887720		36	0.479317	ORPHA:100995	SPG14
PX_8147689	KIF5A	12	0.889618	PX_5805869		37	0.478712	ORPHA:320391	GBA2
PX_8147689	KIF5A	12	0.889618	PX_8239795		37	0.478712	ORPHA:320391	GBA2
PX_8147689	KIF5A	12	0.889618	PX_3887720		37	0.478712	ORPHA:320391	GBA2
PX_8147689	KIF5A	12	0.889618	PX_5805869		38	0.475155	ORPHA:306511	AP5Z1
PX_8147689	KIF5A	12	0.889618	PX_8239795		38	0.475155	ORPHA:306511	AP5Z1
PX_8147689	KIF5A	12	0.889618	PX_3887720		38	0.475155	ORPHA:306511	AP5Z1
PX_8147689	KIF5A	12	0.889618	PX_5805869		39	0.47312	ORPHA:320411	CYP2U1
PX_8147689	KIF5A	12	0.889618	PX_8239795		39	0.47312	ORPHA:320411	CYP2U1
PX_8147689	KIF5A	12	0.889618	PX_3887720		39	0.47312	ORPHA:320411	CYP2U1
PX_8147689	KIF5A	12	0.889618	PX_5805869		40	0.470281	ORPHA:100996	ZFYVE26
PX_8147689	KIF5A	12	0.889618	PX_8239795		40	0.470281	ORPHA:100996	ZFYVE26
PX_8147689	KIF5A	12	0.889618	PX_3887720		40	0.470281	ORPHA:100996	ZFYVE26
PX_8147689	KIF5A	12	0.889618	PX_5805869		41	0.468137	ORPHA:363654	ATP6AP2
PX_8147689	KIF5A	12	0.889618	PX_8239795		41	0.468137	ORPHA:363654	ATP6AP2
PX_8147689	KIF5A	12	0.889618	PX_3887720		41	0.468137	ORPHA:363654	ATP6AP2
PX_8147689	KIF5A	12	0.889618	PX_5805869		42	0.466319	ORPHA:206583	GBE1
PX_8147689	KIF5A	12	0.889618	PX_8239795		42	0.466319	ORPHA:206583	GBE1
PX_8147689	KIF5A	12	0.889618	PX_3887720		42	0.466319	ORPHA:206583	GBE1
PX_8147689	KIF5A	12	0.889618	PX_5805869		43	0.464524	ORPHA:101004	SPG24
PX_8147689	KIF5A	12	0.889618	PX_8239795		43	0.464524	ORPHA:101004	SPG24
PX_8147689	KIF5A	12	0.889618	PX_3887720		43	0.464524	ORPHA:101004	SPG24
PX_8147689	KIF5A	12	0.889618	PX_5805869		44	0.462644	ORPHA:88644	SYNE1
PX_8147689	KIF5A	12	0.889618	PX_8239795		44	0.462644	ORPHA:88644	SYNE1
PX_8147689	KIF5A	12	0.889618	PX_3887720		44	0.462644	ORPHA:88644	SYNE1
PX_8147689	KIF5A	12	0.889618	PX_5805869		45	0.462102	ORPHA:171622	SPG32
PX_8147689	KIF5A	12	0.889618	PX_8239795		45	0.462102	ORPHA:171622	SPG32
PX_8147689	KIF5A	12	0.889618	PX_3887720		45	0.462102	ORPHA:171622	SPG32
PX_8147689	KIF5A	12	0.889618	PX_5805869		46	0.462013	ORPHA:289560	C19ORF12
PX_8147689	KIF5A	12	0.889618	PX_8239795		46	0.462013	ORPHA:289560	C19ORF12
PX_8147689	KIF5A	12	0.889618	PX_3887720		46	0.462013	ORPHA:289560	C19ORF12
PX_8147689	KIF5A	12	0.889618	PX_5805869		47	0.461781	ORPHA:357043	SETX
PX_8147689	KIF5A	12	0.889618	PX_8239795		47	0.461781	ORPHA:357043	SETX
PX_8147689	KIF5A	12	0.889618	PX_3887720		47	0.461781	ORPHA:357043	SETX
PX_8147689	KIF5A	12	0.889618	PX_5805869		48	0.456231	ORPHA:43		ORPHA:139396	ABCD1
PX_8147689	KIF5A	12	0.889618	PX_5805869		48	0.456231	ORPHA:43		ORPHA:139399	ABCD1
PX_8147689	KIF5A	12	0.889618	PX_3887720		48	0.456231	ORPHA:43		ORPHA:139396	ABCD1
PX_8147689	KIF5A	12	0.889618	PX_3887720		48	0.456231	ORPHA:43		ORPHA:139399	ABCD1
PX_8147689	KIF5A	12	0.889618	PX_8239795		48	0.456231	ORPHA:43		ORPHA:139396	ABCD1
PX_8147689	KIF5A	12	0.889618	PX_8239795		48	0.456231	ORPHA:43		ORPHA:139399	ABCD1
PX_8147689	KIF5A	12	0.889618	PX_5805869		49	0.454436	ORPHA:488594	CAPN1
PX_8147689	KIF5A	12	0.889618	PX_8239795		49	0.454436	ORPHA:488594	CAPN1
PX_8147689	KIF5A	12	0.889618	PX_3887720		49	0.454436	ORPHA:488594	CAPN1
PX_8147689	KIF5A	12	0.889618	PX_5805869		50	0.450653	ORPHA:99015	PLP1
PX_8147689	KIF5A	12	0.889618	PX_8239795		50	0.450653	ORPHA:99015	PLP1
PX_8147689	KIF5A	12	0.889618	PX_3887720		50	0.450653	ORPHA:99015	PLP1
PX_8147689	KIF5A	14	0.836763	PX_3577101		1	0.651268	ORPHA:444099	CPT1C
PX_8147689	KIF5A	14	0.836763	PX_3577101		2	0.587735	ORPHA:100994	HSPD1
PX_8147689	KIF5A	14	0.836763	PX_3577101		3	0.570596	ORPHA:100989	WASHC5
PX_8147689	KIF5A	14	0.836763	PX_3577101		4	0.569026	ORPHA:458803	CACNA1G
PX_8147689	KIF5A	14	0.836763	PX_3577101		5	0.565885	ORPHA:320365	SPG36
PX_8147689	KIF5A	14	0.836763	PX_3577101		6	0.563198	ORPHA:171612	SPG37
PX_8147689	KIF5A	14	0.836763	PX_3577101		7	0.555986	ORPHA:98761	ATXN10
PX_8147689	KIF5A	14	0.836763	PX_3577101		8	0.554679	ORPHA:100984	ATL1
PX_8147689	KIF5A	14	0.836763	PX_3577101		9	0.548117	ORPHA:466722	FARS2
PX_8147689	KIF5A	14	0.836763	PX_3577101		10	0.545402	ORPHA:320355	SPG41
PX_8147689	KIF5A	14	0.836763	PX_3577101		11	0.540861	ORPHA:100993	RTN2
PX_8147689	KIF5A	14	0.836763	PX_3577101		12	0.535506	ORPHA:100999	SPG19
PX_8147689	KIF5A	14	0.836763	PX_3577101		13	0.522886	ORPHA:447753	ALDH18A1
PX_8147689	KIF5A	14	0.836763	PX_3577101		14	0.520567	ORPHA:100991	KIF5A
PX_8147689	KIF5A	14	0.836763	PX_3577101		15	0.507188	ORPHA:423275	CCDC88C
PX_8147689	KIF5A	14	0.836763	PX_3577101		16	0.50103	ORPHA:35689	SPG7
PX_8147689	KIF5A	14	0.836763	PX_3577101		17	0.499164	ORPHA:363654	ATP6AP2
PX_8147689	KIF5A	14	0.836763	PX_3577101		18	0.498289	ORPHA:101004	SPG24
PX_8147689	KIF5A	14	0.836763	PX_3577101		19	0.490796	ORPHA:100985	SPAST
PX_8147689	KIF5A	14	0.836763	PX_3577101		20	0.488501	ORPHA:100988	NIPA1
PX_8147689	KIF5A	14	0.836763	PX_3577101		21	0.484384	ORPHA:289560	C19ORF12
PX_8147689	KIF5A	14	0.836763	PX_3577101		22	0.483825	ORPHA:401795	USP8
PX_8147689	KIF5A	14	0.836763	PX_3577101		23	0.483305	ORPHA:99027	LMNB1
PX_8147689	KIF5A	14	0.836763	PX_3577101		24	0.482011	ORPHA:251282	VAMP1
PX_8147689	KIF5A	14	0.836763	PX_3577101		25	0.481894	ORPHA:99013	SPG7
PX_8147689	KIF5A	14	0.836763	PX_3577101		26	0.480706	ORPHA:447760	ALDH18A1
PX_8147689	KIF5A	14	0.836763	PX_3577101		27	0.47753	ORPHA:401849	REEP2
PX_8147689	KIF5A	14	0.836763	PX_3577101		29	0.474036	ORPHA:171695	FBXO7
PX_8147689	KIF5A	14	0.836763	PX_3577101		29	0.474036	ORPHA:171695	SNCA
PX_8147689	KIF5A	14	0.836763	PX_3577101		30	0.472309	ORPHA:401840	ZFR
PX_8147689	KIF5A	14	0.836763	PX_3577101		31	0.466448	ORPHA:98	SACS
PX_8147689	KIF5A	14	0.836763	PX_3577101		32	0.464039	ORPHA:101010	KIF1A
PX_8147689	KIF5A	14	0.836763	PX_3577101		33	0.462092	ORPHA:206448	GALC
PX_8147689	KIF5A	14	0.836763	PX_3577101		34	0.461412	ORPHA:101109	AFG3L2
PX_8147689	KIF5A	14	0.836763	PX_3577101		35	0.460692	ORPHA:488594	CAPN1
PX_8147689	KIF5A	14	0.836763	PX_3577101		36	0.459887	ORPHA:64753	SETX
PX_8147689	KIF5A	14	0.836763	PX_3577101		36	0.459887	ORPHA:64753	PIK3R5
PX_8147689	KIF5A	14	0.836763	PX_3577101		37	0.459407	ORPHA:320370	C19ORF12
PX_8147689	KIF5A	14	0.836763	PX_3577101		38	0.459083	ORPHA:306511	AP5Z1
PX_8147689	KIF5A	14	0.836763	PX_3577101		39	0.458114	ORPHA:95	FXN
PX_8147689	KIF5A	14	0.836763	PX_3577101		40	0.455132	ORPHA:254343	MTPAP
PX_8147689	KIF5A	14	0.836763	PX_3577101		41	0.452326	ORPHA:352641	GBA2
PX_8147689	KIF5A	14	0.836763	PX_3577101		42	0.451535	ORPHA:320391	GBA2
PX_8147689	KIF5A	14	0.836763	PX_3577101		43	0.451413	ORPHA:300605	ALS2
PX_8147689	KIF5A	14	0.836763	PX_3577101		43	0.451413	ORPHA:300605	SPG11
PX_8147689	KIF5A	14	0.836763	PX_3577101		43	0.451413	ORPHA:300605	SIGMAR1
PX_8147689	KIF5A	14	0.836763	PX_3577101		43	0.451413	ORPHA:300605	FUS
PX_8147689	KIF5A	14	0.836763	PX_3577101		44	0.450411	ORPHA:98768	KCNC3
PX_8147689	KIF5A	14	0.836763	PX_3577101		45	0.450406	ORPHA:401820	PGAP1
PX_8147689	KIF5A	14	0.836763	PX_3577101		46	0.450394	ORPHA:506353	SELENOI
PX_8147689	KIF5A	14	0.836763	PX_3577101		47	0.449106	ORPHA:459056	MAG
PX_8147689	KIF5A	14	0.836763	PX_3577101		48	0.447381	ORPHA:101110	SCA20
PX_8147689	KIF5A	14	0.836763	PX_3577101		49	0.447214	ORPHA:513436	ATP13A2
PX_8147689	KIF5A	14	0.836763	PX_3577101		50	0.446167	ORPHA:101111	SCA25
PX_8147689	KIF5A	15	0.822257	PX_3775729		1	0.701726	ORPHA:444099	CPT1C
PX_8147689	KIF5A	15	0.822257	PX_3775729		2	0.683868	ORPHA:320365	SPG36
PX_8147689	KIF5A	15	0.822257	PX_3775729		3	0.676585	ORPHA:100994	HSPD1
PX_8147689	KIF5A	15	0.822257	PX_3775729		4	0.670779	ORPHA:100993	RTN2
PX_8147689	KIF5A	15	0.822257	PX_3775729		5	0.663691	ORPHA:100989	WASHC5
PX_8147689	KIF5A	15	0.822257	PX_3775729		6	0.654955	ORPHA:100984	ATL1
PX_8147689	KIF5A	15	0.822257	PX_3775729		7	0.629161	ORPHA:447753	ALDH18A1
PX_8147689	KIF5A	15	0.822257	PX_3775729		8	0.622755	ORPHA:171612	SPG37
PX_8147689	KIF5A	15	0.822257	PX_3775729		9	0.608278	ORPHA:100991	KIF5A
PX_8147689	KIF5A	15	0.822257	PX_3775729		10	0.583812	ORPHA:100988	NIPA1
PX_8147689	KIF5A	15	0.822257	PX_3775729		11	0.583293	ORPHA:101007	SPG27
PX_8147689	KIF5A	15	0.822257	PX_3775729		12	0.576953	ORPHA:447760	ALDH18A1
PX_8147689	KIF5A	15	0.822257	PX_3775729		13	0.568632	ORPHA:99013	SPG7
PX_8147689	KIF5A	15	0.822257	PX_3775729		14	0.567886	ORPHA:100999	SPG19
PX_8147689	KIF5A	15	0.822257	PX_3775729		15	0.565985	ORPHA:171863	SLC33A1
PX_8147689	KIF5A	15	0.822257	PX_3775729		16	0.564251	ORPHA:100985	SPAST
PX_8147689	KIF5A	15	0.822257	PX_3775729		17	0.547681	ORPHA:171607	SPG34
PX_8147689	KIF5A	15	0.822257	PX_3775729		18	0.538184	ORPHA:401849	REEP2
PX_8147689	KIF5A	15	0.822257	PX_3775729		19	0.530843	ORPHA:320355	SPG41
PX_8147689	KIF5A	15	0.822257	PX_3775729		20	0.525978	ORPHA:458803	CACNA1G
PX_8147689	KIF5A	15	0.822257	PX_3775729		21	0.524618	ORPHA:171629	FA2H
PX_8147689	KIF5A	15	0.822257	PX_3775729		22	0.524524	ORPHA:100995	SPG14
PX_8147689	KIF5A	15	0.822257	PX_3775729		23	0.518761	ORPHA:352641	GBA2
PX_8147689	KIF5A	15	0.822257	PX_3775729		24	0.514129	ORPHA:401800	WDR48
PX_8147689	KIF5A	15	0.822257	PX_3775729		25	0.511181	ORPHA:206448	GALC
PX_8147689	KIF5A	15	0.822257	PX_3775729		26	0.510199	ORPHA:320391	GBA2
PX_8147689	KIF5A	15	0.822257	PX_3775729		27	0.509586	ORPHA:320370	C19ORF12
PX_8147689	KIF5A	15	0.822257	PX_3775729		28	0.502355	ORPHA:306511	AP5Z1
PX_8147689	KIF5A	15	0.822257	PX_3775729		29	0.498807	ORPHA:101010	KIF1A
PX_8147689	KIF5A	15	0.822257	PX_3775729		30	0.497451	ORPHA:289560	C19ORF12
PX_8147689	KIF5A	15	0.822257	PX_3775729		31	0.493593	ORPHA:401795	USP8
PX_8147689	KIF5A	15	0.822257	PX_3775729		32	0.493183	ORPHA:101008	DDHD1
PX_8147689	KIF5A	15	0.822257	PX_3775729		33	0.488559	ORPHA:99015	PLP1
PX_8147689	KIF5A	15	0.822257	PX_3775729		34	0.485903	ORPHA:98	SACS
PX_8147689	KIF5A	15	0.822257	PX_3775729		35	0.480803	ORPHA:488594	CAPN1
PX_8147689	KIF5A	15	0.822257	PX_3775729		36	0.478134	ORPHA:100998	BSCL2
PX_8147689	KIF5A	15	0.822257	PX_3775729		38	0.473014	ORPHA:88644	SYNE1
PX_8147689	KIF5A	15	0.822257	PX_3775729		39	0.471446	ORPHA:466722	FARS2
PX_8147689	KIF5A	15	0.822257	PX_3775729		40	0.468342	ORPHA:100996	ZFYVE26
PX_8147689	KIF5A	15	0.822257	PX_3775729		41	0.467488	ORPHA:206583	GBE1
PX_8147689	KIF5A	15	0.822257	PX_3775729		42	0.467021	ORPHA:171617	SPG38
PX_8147689	KIF5A	15	0.822257	PX_3775729		43	0.465825	ORPHA:401815	ARSI
PX_8147689	KIF5A	15	0.822257	PX_3775729		44	0.465611	ORPHA:101011	REEP1
PX_8147689	KIF5A	15	0.822257	PX_3775729		45	0.464873	ORPHA:320360	MT-ATP6
PX_8147689	KIF5A	15	0.822257	PX_3775729		46	0.463587	ORPHA:466768	MORC2
PX_8147689	KIF5A	15	0.822257	PX_3775729		47	0.46341	ORPHA:101003	DSTYK
PX_8147689	KIF5A	15	0.822257	PX_3775729		47	0.46341	ORPHA:101003	SPG23
PX_8147689	KIF5A	15	0.822257	PX_3775729		48	0.461022	ORPHA:247604	ERLIN2
PX_8147689	KIF5A	15	0.822257	PX_3775729		48	0.461022	ORPHA:247604	ALS2
PX_8147689	KIF5A	15	0.822257	PX_3775729		49	0.460844	ORPHA:98772	KCND3
PX_8147689	KIF5A	15	0.822257	PX_3775729		50	0.460274	ORPHA:101009	SPG29
PX_8147689	KIF5A	16	0.821112	PX_649426		1	0.60828	ORPHA:100989	WASHC5
PX_8147689	KIF5A	16	0.821112	PX_649426		2	0.597262	ORPHA:444099	CPT1C
PX_8147689	KIF5A	16	0.821112	PX_649426		3	0.592534	ORPHA:100993	RTN2
PX_8147689	KIF5A	16	0.821112	PX_649426		4	0.533567	ORPHA:100999	SPG19
PX_8147689	KIF5A	16	0.821112	PX_649426		5	0.511021	ORPHA:98768	KCNC3
PX_8147689	KIF5A	16	0.821112	PX_649426		6	0.510997	ORPHA:100994	HSPD1
PX_8147689	KIF5A	16	0.821112	PX_649426		7	0.508728	ORPHA:488594	CAPN1
PX_8147689	KIF5A	16	0.821112	PX_649426		8	0.49616	ORPHA:284282	WWOX
PX_8147689	KIF5A	16	0.821112	PX_649426		9	0.493303	ORPHA:98760	ATXN8
PX_8147689	KIF5A	16	0.821112	PX_649426		9	0.493303	ORPHA:98760	ATXN8OS
PX_8147689	KIF5A	16	0.821112	PX_649426		10	0.483756	ORPHA:98761	ATXN10
PX_8147689	KIF5A	16	0.821112	PX_649426		11	0.480018	ORPHA:206448	GALC
PX_8147689	KIF5A	16	0.821112	PX_649426		12	0.479653	ORPHA:314603	MARS2
PX_8147689	KIF5A	16	0.821112	PX_649426		13	0.479071	ORPHA:320355	SPG41
PX_8147689	KIF5A	16	0.821112	PX_649426		14	0.470596	ORPHA:100984	ATL1
PX_8147689	KIF5A	16	0.821112	PX_649426		15	0.465671	ORPHA:320365	SPG36
PX_8147689	KIF5A	16	0.821112	PX_649426		16	0.465093	ORPHA:100985	SPAST
PX_8147689	KIF5A	16	0.821112	PX_649426		17	0.462799	ORPHA:171612	SPG37
PX_8147689	KIF5A	16	0.821112	PX_649426		19	0.458249	ORPHA:458803	CACNA1G
PX_8147689	KIF5A	16	0.821112	PX_649426		20	0.456495	ORPHA:98772	KCND3
PX_8147689	KIF5A	16	0.821112	PX_649426		21	0.456227	ORPHA:289560	C19ORF12
PX_8147689	KIF5A	16	0.821112	PX_649426		22	0.450615	ORPHA:352641	GBA2
PX_8147689	KIF5A	16	0.821112	PX_649426		23	0.446162	ORPHA:95	FXN
PX_8147689	KIF5A	16	0.821112	PX_649426		24	0.444506	ORPHA:206583	GBE1
PX_8147689	KIF5A	16	0.821112	PX_649426		25	0.438311	ORPHA:306511	AP5Z1
PX_8147689	KIF5A	16	0.821112	PX_649426		26	0.435548	ORPHA:101111	SCA25
PX_8147689	KIF5A	16	0.821112	PX_649426		27	0.432429	ORPHA:98	SACS
PX_8147689	KIF5A	16	0.821112	PX_649426		28	0.432016	ORPHA:171629	FA2H
PX_8147689	KIF5A	16	0.821112	PX_649426		29	0.429451	ORPHA:43		ORPHA:139396	ABCD1
PX_8147689	KIF5A	16	0.821112	PX_649426		29	0.429451	ORPHA:43		ORPHA:139399	ABCD1
PX_8147689	KIF5A	16	0.821112	PX_649426		30	0.423906	ORPHA:447753	ALDH18A1
PX_8147689	KIF5A	16	0.821112	PX_649426		31	0.421979	ORPHA:513436	ATP13A2
PX_8147689	KIF5A	16	0.821112	PX_649426		32	0.421783	ORPHA:99027	LMNB1
PX_8147689	KIF5A	16	0.821112	PX_649426		33	0.421203	ORPHA:101007	SPG27
PX_8147689	KIF5A	16	0.821112	PX_649426		34	0.416752	ORPHA:100988	NIPA1
PX_8147689	KIF5A	16	0.821112	PX_649426		36	0.414929	ORPHA:100991	KIF5A
PX_8147689	KIF5A	16	0.821112	PX_649426		38	0.410767	ORPHA:300605	SPG11
PX_8147689	KIF5A	16	0.821112	PX_649426		38	0.410767	ORPHA:300605	ALS2
PX_8147689	KIF5A	16	0.821112	PX_649426		38	0.410767	ORPHA:300605	SIGMAR1
PX_8147689	KIF5A	16	0.821112	PX_649426		38	0.410767	ORPHA:300605	FUS
PX_8147689	KIF5A	16	0.821112	PX_649426		39	0.40886	ORPHA:320391	GBA2
PX_8147689	KIF5A	16	0.821112	PX_649426		41	0.397645	ORPHA:309271	PSAP
PX_8147689	KIF5A	16	0.821112	PX_649426		41	0.397645	ORPHA:309271	ARSA
PX_8147689	KIF5A	16	0.821112	PX_649426		42	0.397333	ORPHA:309256	PSAP
PX_8147689	KIF5A	16	0.821112	PX_649426		42	0.397333	ORPHA:309256	ARSA
PX_8147689	KIF5A	16	0.821112	PX_649426		43	0.395502	ORPHA:309263	ARSA
PX_8147689	KIF5A	16	0.821112	PX_649426		43	0.395502	ORPHA:309263	PSAP
PX_8147689	KIF5A	16	0.821112	PX_649426		44	0.388606	ORPHA:93256	FMR1
PX_8147689	KIF5A	16	0.821112	PX_649426		45	0.387388	ORPHA:3208	SDHD
PX_8147689	KIF5A	16	0.821112	PX_649426		45	0.387388	ORPHA:3208	SDHA
PX_8147689	KIF5A	16	0.821112	PX_649426		45	0.387388	ORPHA:3208	SDHAF1
PX_8147689	KIF5A	16	0.821112	PX_649426		45	0.387388	ORPHA:3208	SDHB
PX_8147689	KIF5A	16	0.821112	PX_649426		46	0.386356	ORPHA:99015	PLP1
PX_8147689	KIF5A	16	0.821112	PX_649426		48	0.384892	ORPHA:466722	FARS2
PX_8147689	KIF5A	16	0.821112	PX_649426		49	0.383527	ORPHA:88644	SYNE1
PX_8147689	KIF5A	16	0.821112	PX_649426		50	0.380406	ORPHA:101108	PDYN
PX_8147689	KIF5A	17	0.818197	PX_6021280	ZFYVE26	1	0.652502	ORPHA:444099	CPT1C
PX_8147689	KIF5A	17	0.818197	PX_6021280	ZFYVE26	2	0.555153	ORPHA:320355	SPG41
PX_8147689	KIF5A	17	0.818197	PX_6021280	ZFYVE26	3	0.540026	ORPHA:100993	RTN2
PX_8147689	KIF5A	17	0.818197	PX_6021280	ZFYVE26	4	0.527001	ORPHA:100984	ATL1
PX_8147689	KIF5A	17	0.818197	PX_6021280	ZFYVE26	5	0.502921	ORPHA:100989	WASHC5
PX_8147689	KIF5A	17	0.818197	PX_6021280	ZFYVE26	6	0.494014	ORPHA:100985	SPAST
PX_8147689	KIF5A	17	0.818197	PX_6021280	ZFYVE26	7	0.487228	ORPHA:352641	GBA2
PX_8147689	KIF5A	17	0.818197	PX_6021280	ZFYVE26	8	0.485784	ORPHA:100991	KIF5A
PX_8147689	KIF5A	17	0.818197	PX_6021280	ZFYVE26	9	0.485173	ORPHA:100999	SPG19
PX_8147689	KIF5A	17	0.818197	PX_6021280	ZFYVE26	10	0.476188	ORPHA:100994	HSPD1
PX_8147689	KIF5A	17	0.818197	PX_6021280	ZFYVE26	11	0.457716	ORPHA:447753	ALDH18A1
PX_8147689	KIF5A	17	0.818197	PX_6021280	ZFYVE26	12	0.452716	ORPHA:101000	SPART
PX_8147689	KIF5A	17	0.818197	PX_6021280	ZFYVE26	13	0.449426	ORPHA:247604	ERLIN2
PX_8147689	KIF5A	17	0.818197	PX_6021280	ZFYVE26	13	0.449426	ORPHA:247604	ALS2
PX_8147689	KIF5A	17	0.818197	PX_6021280	ZFYVE26	14	0.444275	ORPHA:466722	FARS2
PX_8147689	KIF5A	17	0.818197	PX_6021280	ZFYVE26	15	0.429715	ORPHA:314603	MARS2
PX_8147689	KIF5A	17	0.818197	PX_6021280	ZFYVE26	16	0.42557	ORPHA:206448	GALC
PX_8147689	KIF5A	17	0.818197	PX_6021280	ZFYVE26	17	0.422443	ORPHA:320365	SPG36
PX_8147689	KIF5A	17	0.818197	PX_6021280	ZFYVE26	18	0.420154	ORPHA:171612	SPG37
PX_8147689	KIF5A	17	0.818197	PX_6021280	ZFYVE26	19	0.414821	ORPHA:101111	SCA25
PX_8147689	KIF5A	17	0.818197	PX_6021280	ZFYVE26	20	0.410164	ORPHA:100988	NIPA1
PX_8147689	KIF5A	17	0.818197	PX_6021280	ZFYVE26	21	0.410085	ORPHA:98	SACS
PX_8147689	KIF5A	17	0.818197	PX_6021280	ZFYVE26	22	0.408779	ORPHA:300605	SPG11
PX_8147689	KIF5A	17	0.818197	PX_6021280	ZFYVE26	22	0.408779	ORPHA:300605	FUS
PX_8147689	KIF5A	17	0.818197	PX_6021280	ZFYVE26	22	0.408779	ORPHA:300605	SIGMAR1
PX_8147689	KIF5A	17	0.818197	PX_6021280	ZFYVE26	22	0.408779	ORPHA:300605	ALS2
PX_8147689	KIF5A	17	0.818197	PX_6021280	ZFYVE26	23	0.406593	ORPHA:320391	GBA2
PX_8147689	KIF5A	17	0.818197	PX_6021280	ZFYVE26	24	0.400696	ORPHA:289560	C19ORF12
PX_8147689	KIF5A	17	0.818197	PX_6021280	ZFYVE26	25	0.398081	ORPHA:466768	MORC2
PX_8147689	KIF5A	17	0.818197	PX_6021280	ZFYVE26	26	0.397674	ORPHA:35689	SPG7
PX_8147689	KIF5A	17	0.818197	PX_6021280	ZFYVE26	27	0.396016	ORPHA:3208	SDHA
PX_8147689	KIF5A	17	0.818197	PX_6021280	ZFYVE26	27	0.396016	ORPHA:3208	SDHAF1
PX_8147689	KIF5A	17	0.818197	PX_6021280	ZFYVE26	27	0.396016	ORPHA:3208	SDHD
PX_8147689	KIF5A	17	0.818197	PX_6021280	ZFYVE26	27	0.396016	ORPHA:3208	SDHB
PX_8147689	KIF5A	17	0.818197	PX_6021280	ZFYVE26	28	0.392011	ORPHA:43		ORPHA:139396	ABCD1
PX_8147689	KIF5A	17	0.818197	PX_6021280	ZFYVE26	28	0.392011	ORPHA:43		ORPHA:139399	ABCD1
PX_8147689	KIF5A	17	0.818197	PX_6021280	ZFYVE26	29	0.389939	ORPHA:171629	FA2H
PX_8147689	KIF5A	17	0.818197	PX_6021280	ZFYVE26	30	0.388743	ORPHA:488594	CAPN1
PX_8147689	KIF5A	17	0.818197	PX_6021280	ZFYVE26	31	0.388662	ORPHA:100996	ZFYVE26
PX_8147689	KIF5A	17	0.818197	PX_6021280	ZFYVE26	32	0.3874	ORPHA:447760	ALDH18A1
PX_8147689	KIF5A	17	0.818197	PX_6021280	ZFYVE26	33.5	0.38526	ORPHA:276238	ATXN3
PX_8147689	KIF5A	17	0.818197	PX_6021280	ZFYVE26	33.5	0.38526	ORPHA:276241	ATXN3
PX_8147689	KIF5A	17	0.818197	PX_6021280	ZFYVE26	35	0.382371	ORPHA:276244	ATXN3
PX_8147689	KIF5A	17	0.818197	PX_6021280	ZFYVE26	36	0.379958	ORPHA:101007	SPG27
PX_8147689	KIF5A	17	0.818197	PX_6021280	ZFYVE26	37	0.379858	ORPHA:329478	VCP
PX_8147689	KIF5A	17	0.818197	PX_6021280	ZFYVE26	38	0.379272	ORPHA:206583	GBE1
PX_8147689	KIF5A	17	0.818197	PX_6021280	ZFYVE26	39	0.37867	ORPHA:98760	ATXN8
PX_8147689	KIF5A	17	0.818197	PX_6021280	ZFYVE26	39	0.37867	ORPHA:98760	ATXN8OS
PX_8147689	KIF5A	17	0.818197	PX_6021280	ZFYVE26	40	0.378572	ORPHA:313772	AFG3L2
PX_8147689	KIF5A	17	0.818197	PX_6021280	ZFYVE26	41	0.378183	ORPHA:98761	ATXN10
PX_8147689	KIF5A	17	0.818197	PX_6021280	ZFYVE26	42	0.37784	ORPHA:306511	AP5Z1
PX_8147689	KIF5A	17	0.818197	PX_6021280	ZFYVE26	43	0.372453	ORPHA:496756	TBCE
PX_8147689	KIF5A	17	0.818197	PX_6021280	ZFYVE26	44	0.37244	ORPHA:88644	SYNE1
PX_8147689	KIF5A	17	0.818197	PX_6021280	ZFYVE26	45	0.368638	ORPHA:99027	LMNB1
PX_8147689	KIF5A	17	0.818197	PX_6021280	ZFYVE26	47	0.363861	ORPHA:458803	CACNA1G
PX_8147689	KIF5A	17	0.818197	PX_6021280	ZFYVE26	48	0.362326	ORPHA:100986	CYP7B1
PX_8147689	KIF5A	17	0.818197	PX_6021280	ZFYVE26	49	0.361998	ORPHA:98768	KCNC3
PX_8147689	KIF5A	17	0.818197	PX_6021280	ZFYVE26	50	0.360427	ORPHA:99013	SPG7
PX_8147689	KIF5A	18.5	0.799777	PX_4946643	SPG7	1	0.704854	ORPHA:444099	CPT1C
PX_8147689	KIF5A	18.5	0.799777	PX_6695692	SPAST	1	0.704854	ORPHA:444099	CPT1C
PX_8147689	KIF5A	18.5	0.799777	PX_4946643	SPG7	2	0.63803	ORPHA:320365	SPG36
PX_8147689	KIF5A	18.5	0.799777	PX_6695692	SPAST	2	0.63803	ORPHA:320365	SPG36
PX_8147689	KIF5A	18.5	0.799777	PX_4946643	SPG7	3	0.623146	ORPHA:100989	WASHC5
PX_8147689	KIF5A	18.5	0.799777	PX_6695692	SPAST	3	0.623146	ORPHA:100989	WASHC5
PX_8147689	KIF5A	18.5	0.799777	PX_4946643	SPG7	4	0.619667	ORPHA:100993	RTN2
PX_8147689	KIF5A	18.5	0.799777	PX_6695692	SPAST	4	0.619667	ORPHA:100993	RTN2
PX_8147689	KIF5A	18.5	0.799777	PX_4946643	SPG7	5	0.617384	ORPHA:100994	HSPD1
PX_8147689	KIF5A	18.5	0.799777	PX_6695692	SPAST	5	0.617384	ORPHA:100994	HSPD1
PX_8147689	KIF5A	18.5	0.799777	PX_4946643	SPG7	6	0.571258	ORPHA:171612	SPG37
PX_8147689	KIF5A	18.5	0.799777	PX_6695692	SPAST	6	0.571258	ORPHA:171612	SPG37
PX_8147689	KIF5A	18.5	0.799777	PX_4946643	SPG7	7	0.56464	ORPHA:100984	ATL1
PX_8147689	KIF5A	18.5	0.799777	PX_6695692	SPAST	7	0.56464	ORPHA:100984	ATL1
PX_8147689	KIF5A	18.5	0.799777	PX_4946643	SPG7	8	0.56016	ORPHA:100999	SPG19
PX_8147689	KIF5A	18.5	0.799777	PX_6695692	SPAST	8	0.56016	ORPHA:100999	SPG19
PX_8147689	KIF5A	18.5	0.799777	PX_4946643	SPG7	9	0.558674	ORPHA:352641	GBA2
PX_8147689	KIF5A	18.5	0.799777	PX_6695692	SPAST	9	0.558674	ORPHA:352641	GBA2
PX_8147689	KIF5A	18.5	0.799777	PX_6695692	SPAST	10	0.550016	ORPHA:206448	GALC
PX_8147689	KIF5A	18.5	0.799777	PX_4946643	SPG7	10	0.550016	ORPHA:206448	GALC
PX_8147689	KIF5A	18.5	0.799777	PX_4946643	SPG7	11	0.544459	ORPHA:100985	SPAST
PX_8147689	KIF5A	18.5	0.799777	PX_6695692	SPAST	11	0.544459	ORPHA:100985	SPAST
PX_8147689	KIF5A	18.5	0.799777	PX_4946643	SPG7	12	0.53521	ORPHA:100991	KIF5A
PX_8147689	KIF5A	18.5	0.799777	PX_6695692	SPAST	12	0.53521	ORPHA:100991	KIF5A
PX_8147689	KIF5A	18.5	0.799777	PX_4946643	SPG7	13	0.535153	ORPHA:458803	CACNA1G
PX_8147689	KIF5A	18.5	0.799777	PX_6695692	SPAST	13	0.535153	ORPHA:458803	CACNA1G
PX_8147689	KIF5A	18.5	0.799777	PX_4946643	SPG7	14	0.532646	ORPHA:98	SACS
PX_8147689	KIF5A	18.5	0.799777	PX_6695692	SPAST	14	0.532646	ORPHA:98	SACS
PX_8147689	KIF5A	18.5	0.799777	PX_4946643	SPG7	15	0.52283	ORPHA:100988	NIPA1
PX_8147689	KIF5A	18.5	0.799777	PX_6695692	SPAST	15	0.52283	ORPHA:100988	NIPA1
PX_8147689	KIF5A	18.5	0.799777	PX_6695692	SPAST	16	0.521966	ORPHA:447753	ALDH18A1
PX_8147689	KIF5A	18.5	0.799777	PX_4946643	SPG7	16	0.521966	ORPHA:447753	ALDH18A1
PX_8147689	KIF5A	18.5	0.799777	PX_4946643	SPG7	17	0.521705	ORPHA:101007	SPG27
PX_8147689	KIF5A	18.5	0.799777	PX_6695692	SPAST	17	0.521705	ORPHA:101007	SPG27
PX_8147689	KIF5A	18.5	0.799777	PX_4946643	SPG7	18	0.516377	ORPHA:98768	KCNC3
PX_8147689	KIF5A	18.5	0.799777	PX_6695692	SPAST	18	0.516377	ORPHA:98768	KCNC3
PX_8147689	KIF5A	18.5	0.799777	PX_4946643	SPG7	19	0.515257	ORPHA:101111	SCA25
PX_8147689	KIF5A	18.5	0.799777	PX_6695692	SPAST	19	0.515257	ORPHA:101111	SCA25
PX_8147689	KIF5A	18.5	0.799777	PX_4946643	SPG7	20	0.504356	ORPHA:98760	ATXN8OS
PX_8147689	KIF5A	18.5	0.799777	PX_4946643	SPG7	20	0.504356	ORPHA:98760	ATXN8
PX_8147689	KIF5A	18.5	0.799777	PX_6695692	SPAST	20	0.504356	ORPHA:98760	ATXN8
PX_8147689	KIF5A	18.5	0.799777	PX_6695692	SPAST	20	0.504356	ORPHA:98760	ATXN8OS
PX_8147689	KIF5A	18.5	0.799777	PX_4946643	SPG7	21	0.494754	ORPHA:206583	GBE1
PX_8147689	KIF5A	18.5	0.799777	PX_6695692	SPAST	21	0.494754	ORPHA:206583	GBE1
PX_8147689	KIF5A	18.5	0.799777	PX_4946643	SPG7	22	0.490917	ORPHA:320391	GBA2
PX_8147689	KIF5A	18.5	0.799777	PX_6695692	SPAST	22	0.490917	ORPHA:320391	GBA2
PX_8147689	KIF5A	18.5	0.799777	PX_4946643	SPG7	23	0.489463	ORPHA:320355	SPG41
PX_8147689	KIF5A	18.5	0.799777	PX_6695692	SPAST	23	0.489463	ORPHA:320355	SPG41
PX_8147689	KIF5A	18.5	0.799777	PX_4946643	SPG7	24	0.487058	ORPHA:289560	C19ORF12
PX_8147689	KIF5A	18.5	0.799777	PX_6695692	SPAST	24	0.487058	ORPHA:289560	C19ORF12
PX_8147689	KIF5A	18.5	0.799777	PX_4946643	SPG7	25	0.480773	ORPHA:401849	REEP2
PX_8147689	KIF5A	18.5	0.799777	PX_6695692	SPAST	25	0.480773	ORPHA:401849	REEP2
PX_8147689	KIF5A	18.5	0.799777	PX_4946643	SPG7	26	0.475914	ORPHA:43		ORPHA:139396	ABCD1
PX_8147689	KIF5A	18.5	0.799777	PX_4946643	SPG7	26	0.475914	ORPHA:43		ORPHA:139399	ABCD1
PX_8147689	KIF5A	18.5	0.799777	PX_6695692	SPAST	26	0.475914	ORPHA:43		ORPHA:139396	ABCD1
PX_8147689	KIF5A	18.5	0.799777	PX_6695692	SPAST	26	0.475914	ORPHA:43		ORPHA:139399	ABCD1
PX_8147689	KIF5A	18.5	0.799777	PX_4946643	SPG7	27	0.47478	ORPHA:88644	SYNE1
PX_8147689	KIF5A	18.5	0.799777	PX_6695692	SPAST	27	0.47478	ORPHA:88644	SYNE1
PX_8147689	KIF5A	18.5	0.799777	PX_4946643	SPG7	28	0.472207	ORPHA:314603	MARS2
PX_8147689	KIF5A	18.5	0.799777	PX_6695692	SPAST	28	0.472207	ORPHA:314603	MARS2
PX_8147689	KIF5A	18.5	0.799777	PX_4946643	SPG7	29	0.469787	ORPHA:98761	ATXN10
PX_8147689	KIF5A	18.5	0.799777	PX_6695692	SPAST	29	0.469787	ORPHA:98761	ATXN10
PX_8147689	KIF5A	18.5	0.799777	PX_4946643	SPG7	30	0.469126	ORPHA:306511	AP5Z1
PX_8147689	KIF5A	18.5	0.799777	PX_6695692	SPAST	30	0.469126	ORPHA:306511	AP5Z1
PX_8147689	KIF5A	18.5	0.799777	PX_4946643	SPG7	31	0.466146	ORPHA:447760	ALDH18A1
PX_8147689	KIF5A	18.5	0.799777	PX_6695692	SPAST	31	0.466146	ORPHA:447760	ALDH18A1
PX_8147689	KIF5A	18.5	0.799777	PX_4946643	SPG7	32	0.463793	ORPHA:98772	KCND3
PX_8147689	KIF5A	18.5	0.799777	PX_6695692	SPAST	32	0.463793	ORPHA:98772	KCND3
PX_8147689	KIF5A	18.5	0.799777	PX_4946643	SPG7	33	0.46264	ORPHA:171607	SPG34
PX_8147689	KIF5A	18.5	0.799777	PX_6695692	SPAST	33	0.46264	ORPHA:171607	SPG34
PX_8147689	KIF5A	18.5	0.799777	PX_4946643	SPG7	34	0.462546	ORPHA:488594	CAPN1
PX_8147689	KIF5A	18.5	0.799777	PX_6695692	SPAST	34	0.462546	ORPHA:488594	CAPN1
PX_8147689	KIF5A	18.5	0.799777	PX_4946643	SPG7	35	0.456835	ORPHA:99013	SPG7
PX_8147689	KIF5A	18.5	0.799777	PX_6695692	SPAST	35	0.456835	ORPHA:99013	SPG7
PX_8147689	KIF5A	18.5	0.799777	PX_4946643	SPG7	36	0.453045	ORPHA:171629	FA2H
PX_8147689	KIF5A	18.5	0.799777	PX_6695692	SPAST	36	0.453045	ORPHA:171629	FA2H
PX_8147689	KIF5A	18.5	0.799777	PX_4946643	SPG7	37	0.451755	ORPHA:513436	ATP13A2
PX_8147689	KIF5A	18.5	0.799777	PX_6695692	SPAST	37	0.451755	ORPHA:513436	ATP13A2
PX_8147689	KIF5A	18.5	0.799777	PX_4946643	SPG7	40	0.441414	ORPHA:100996	ZFYVE26
PX_8147689	KIF5A	18.5	0.799777	PX_6695692	SPAST	40	0.441414	ORPHA:100996	ZFYVE26
PX_8147689	KIF5A	18.5	0.799777	PX_4946643	SPG7	41	0.436215	ORPHA:101000	SPART
PX_8147689	KIF5A	18.5	0.799777	PX_6695692	SPAST	41	0.436215	ORPHA:101000	SPART
PX_8147689	KIF5A	18.5	0.799777	PX_4946643	SPG7	43	0.43576	ORPHA:268882	DKK1
PX_8147689	KIF5A	18.5	0.799777	PX_6695692	SPAST	43	0.43576	ORPHA:268882	DKK1
PX_8147689	KIF5A	18.5	0.799777	PX_4946643	SPG7	44	0.4335	ORPHA:95	FXN
PX_8147689	KIF5A	18.5	0.799777	PX_6695692	SPAST	44	0.4335	ORPHA:95	FXN
PX_8147689	KIF5A	18.5	0.799777	PX_4946643	SPG7	45	0.433294	ORPHA:466768	MORC2
PX_8147689	KIF5A	18.5	0.799777	PX_6695692	SPAST	45	0.433294	ORPHA:466768	MORC2
PX_8147689	KIF5A	18.5	0.799777	PX_4946643	SPG7	46	0.42491	ORPHA:309256	PSAP
PX_8147689	KIF5A	18.5	0.799777	PX_4946643	SPG7	46	0.42491	ORPHA:309256	ARSA
PX_8147689	KIF5A	18.5	0.799777	PX_6695692	SPAST	46	0.42491	ORPHA:309256	ARSA
PX_8147689	KIF5A	18.5	0.799777	PX_6695692	SPAST	46	0.42491	ORPHA:309256	PSAP
PX_8147689	KIF5A	18.5	0.799777	PX_4946643	SPG7	47	0.423028	ORPHA:137898	DARS2
PX_8147689	KIF5A	18.5	0.799777	PX_6695692	SPAST	47	0.423028	ORPHA:137898	DARS2
PX_8147689	KIF5A	18.5	0.799777	PX_4946643	SPG7	48	0.422643	ORPHA:309263	ARSA
PX_8147689	KIF5A	18.5	0.799777	PX_4946643	SPG7	48	0.422643	ORPHA:309263	PSAP
PX_8147689	KIF5A	18.5	0.799777	PX_6695692	SPAST	48	0.422643	ORPHA:309263	PSAP
PX_8147689	KIF5A	18.5	0.799777	PX_6695692	SPAST	48	0.422643	ORPHA:309263	ARSA
PX_8147689	KIF5A	18.5	0.799777	PX_4946643	SPG7	49	0.421966	ORPHA:309271	ARSA
PX_8147689	KIF5A	18.5	0.799777	PX_4946643	SPG7	49	0.421966	ORPHA:309271	PSAP
PX_8147689	KIF5A	18.5	0.799777	PX_6695692	SPAST	49	0.421966	ORPHA:309271	PSAP
PX_8147689	KIF5A	18.5	0.799777	PX_6695692	SPAST	49	0.421966	ORPHA:309271	ARSA
PX_8147689	KIF5A	30.5	0.799156	PX_7394235		1	0.689037	ORPHA:35689	SPG7
PX_8147689	KIF5A	30.5	0.799156	PX_8650459	KIF1A	1	0.689037	ORPHA:35689	SPG7
PX_8147689	KIF5A	30.5	0.799156	PX_6401877	KIF5A	1	0.689037	ORPHA:35689	SPG7
PX_8147689	KIF5A	30.5	0.799156	PX_6079535		1	0.689037	ORPHA:35689	SPG7
PX_8147689	KIF5A	30.5	0.799156	PX_8291705		1	0.689037	ORPHA:35689	SPG7
PX_8147689	KIF5A	30.5	0.799156	PX_3708326		1	0.689037	ORPHA:35689	SPG7
PX_8147689	KIF5A	30.5	0.799156	PX_7715348		1	0.689037	ORPHA:35689	SPG7
PX_8147689	KIF5A	30.5	0.799156	PX_2622842	KIF5A	1	0.689037	ORPHA:35689	SPG7
PX_8147689	KIF5A	30.5	0.799156	PX_6527501		1	0.689037	ORPHA:35689	SPG7
PX_8147689	KIF5A	30.5	0.799156	PX_4269258		1	0.689037	ORPHA:35689	SPG7
PX_8147689	KIF5A	30.5	0.799156	PX_933511		1	0.689037	ORPHA:35689	SPG7
PX_8147689	KIF5A	30.5	0.799156	PX_1471452		1	0.689037	ORPHA:35689	SPG7
PX_8147689	KIF5A	30.5	0.799156	PX_3637237	POLR3A	1	0.689037	ORPHA:35689	SPG7
PX_8147689	KIF5A	30.5	0.799156	PX_4943371	KCNA2	1	0.689037	ORPHA:35689	SPG7
PX_8147689	KIF5A	30.5	0.799156	PX_3416685		1	0.689037	ORPHA:35689	SPG7
PX_8147689	KIF5A	30.5	0.799156	PX_5697846	POLR3A	1	0.689037	ORPHA:35689	SPG7
PX_8147689	KIF5A	30.5	0.799156	PX_5638237	REEP1	1	0.689037	ORPHA:35689	SPG7
PX_8147689	KIF5A	30.5	0.799156	PX_1655685		1	0.689037	ORPHA:35689	SPG7
PX_8147689	KIF5A	30.5	0.799156	PX_3411359		1	0.689037	ORPHA:35689	SPG7
PX_8147689	KIF5A	30.5	0.799156	PX_6257665	UBAP1	1	0.689037	ORPHA:35689	SPG7
PX_8147689	KIF5A	30.5	0.799156	PX_6633478		1	0.689037	ORPHA:35689	SPG7
PX_8147689	KIF5A	30.5	0.799156	PX_7034410		1	0.689037	ORPHA:35689	SPG7
PX_8147689	KIF5A	30.5	0.799156	PX_7394235		2	0.676534	ORPHA:444099	CPT1C
PX_8147689	KIF5A	30.5	0.799156	PX_8650459	KIF1A	2	0.676534	ORPHA:444099	CPT1C
PX_8147689	KIF5A	30.5	0.799156	PX_6401877	KIF5A	2	0.676534	ORPHA:444099	CPT1C
PX_8147689	KIF5A	30.5	0.799156	PX_6079535		2	0.676534	ORPHA:444099	CPT1C
PX_8147689	KIF5A	30.5	0.799156	PX_8291705		2	0.676534	ORPHA:444099	CPT1C
PX_8147689	KIF5A	30.5	0.799156	PX_3708326		2	0.676534	ORPHA:444099	CPT1C
PX_8147689	KIF5A	30.5	0.799156	PX_7715348		2	0.676534	ORPHA:444099	CPT1C
PX_8147689	KIF5A	30.5	0.799156	PX_2622842	KIF5A	2	0.676534	ORPHA:444099	CPT1C
PX_8147689	KIF5A	30.5	0.799156	PX_6527501		2	0.676534	ORPHA:444099	CPT1C
PX_8147689	KIF5A	30.5	0.799156	PX_4269258		2	0.676534	ORPHA:444099	CPT1C
PX_8147689	KIF5A	30.5	0.799156	PX_933511		2	0.676534	ORPHA:444099	CPT1C
PX_8147689	KIF5A	30.5	0.799156	PX_1471452		2	0.676534	ORPHA:444099	CPT1C
PX_8147689	KIF5A	30.5	0.799156	PX_3637237	POLR3A	2	0.676534	ORPHA:444099	CPT1C
PX_8147689	KIF5A	30.5	0.799156	PX_4943371	KCNA2	2	0.676534	ORPHA:444099	CPT1C
PX_8147689	KIF5A	30.5	0.799156	PX_3416685		2	0.676534	ORPHA:444099	CPT1C
PX_8147689	KIF5A	30.5	0.799156	PX_5697846	POLR3A	2	0.676534	ORPHA:444099	CPT1C
PX_8147689	KIF5A	30.5	0.799156	PX_5638237	REEP1	2	0.676534	ORPHA:444099	CPT1C
PX_8147689	KIF5A	30.5	0.799156	PX_1655685		2	0.676534	ORPHA:444099	CPT1C
PX_8147689	KIF5A	30.5	0.799156	PX_3411359		2	0.676534	ORPHA:444099	CPT1C
PX_8147689	KIF5A	30.5	0.799156	PX_6257665	UBAP1	2	0.676534	ORPHA:444099	CPT1C
PX_8147689	KIF5A	30.5	0.799156	PX_6633478		2	0.676534	ORPHA:444099	CPT1C
PX_8147689	KIF5A	30.5	0.799156	PX_7034410		2	0.676534	ORPHA:444099	CPT1C
PX_8147689	KIF5A	30.5	0.799156	PX_7394235		3	0.623069	ORPHA:320370	C19ORF12
PX_8147689	KIF5A	30.5	0.799156	PX_8650459	KIF1A	3	0.623069	ORPHA:320370	C19ORF12
PX_8147689	KIF5A	30.5	0.799156	PX_6401877	KIF5A	3	0.623069	ORPHA:320370	C19ORF12
PX_8147689	KIF5A	30.5	0.799156	PX_6079535		3	0.623069	ORPHA:320370	C19ORF12
PX_8147689	KIF5A	30.5	0.799156	PX_8291705		3	0.623069	ORPHA:320370	C19ORF12
PX_8147689	KIF5A	30.5	0.799156	PX_3708326		3	0.623069	ORPHA:320370	C19ORF12
PX_8147689	KIF5A	30.5	0.799156	PX_7715348		3	0.623069	ORPHA:320370	C19ORF12
PX_8147689	KIF5A	30.5	0.799156	PX_2622842	KIF5A	3	0.623069	ORPHA:320370	C19ORF12
PX_8147689	KIF5A	30.5	0.799156	PX_6527501		3	0.623069	ORPHA:320370	C19ORF12
PX_8147689	KIF5A	30.5	0.799156	PX_4269258		3	0.623069	ORPHA:320370	C19ORF12
PX_8147689	KIF5A	30.5	0.799156	PX_933511		3	0.623069	ORPHA:320370	C19ORF12
PX_8147689	KIF5A	30.5	0.799156	PX_1471452		3	0.623069	ORPHA:320370	C19ORF12
PX_8147689	KIF5A	30.5	0.799156	PX_3637237	POLR3A	3	0.623069	ORPHA:320370	C19ORF12
PX_8147689	KIF5A	30.5	0.799156	PX_4943371	KCNA2	3	0.623069	ORPHA:320370	C19ORF12
PX_8147689	KIF5A	30.5	0.799156	PX_3416685		3	0.623069	ORPHA:320370	C19ORF12
PX_8147689	KIF5A	30.5	0.799156	PX_5697846	POLR3A	3	0.623069	ORPHA:320370	C19ORF12
PX_8147689	KIF5A	30.5	0.799156	PX_5638237	REEP1	3	0.623069	ORPHA:320370	C19ORF12
PX_8147689	KIF5A	30.5	0.799156	PX_1655685		3	0.623069	ORPHA:320370	C19ORF12
PX_8147689	KIF5A	30.5	0.799156	PX_3411359		3	0.623069	ORPHA:320370	C19ORF12
PX_8147689	KIF5A	30.5	0.799156	PX_6257665	UBAP1	3	0.623069	ORPHA:320370	C19ORF12
PX_8147689	KIF5A	30.5	0.799156	PX_6633478		3	0.623069	ORPHA:320370	C19ORF12
PX_8147689	KIF5A	30.5	0.799156	PX_7034410		3	0.623069	ORPHA:320370	C19ORF12
PX_8147689	KIF5A	30.5	0.799156	PX_7394235		4	0.621019	ORPHA:363654	ATP6AP2
PX_8147689	KIF5A	30.5	0.799156	PX_8650459	KIF1A	4	0.621019	ORPHA:363654	ATP6AP2
PX_8147689	KIF5A	30.5	0.799156	PX_6401877	KIF5A	4	0.621019	ORPHA:363654	ATP6AP2
PX_8147689	KIF5A	30.5	0.799156	PX_6079535		4	0.621019	ORPHA:363654	ATP6AP2
PX_8147689	KIF5A	30.5	0.799156	PX_8291705		4	0.621019	ORPHA:363654	ATP6AP2
PX_8147689	KIF5A	30.5	0.799156	PX_3708326		4	0.621019	ORPHA:363654	ATP6AP2
PX_8147689	KIF5A	30.5	0.799156	PX_7715348		4	0.621019	ORPHA:363654	ATP6AP2
PX_8147689	KIF5A	30.5	0.799156	PX_2622842	KIF5A	4	0.621019	ORPHA:363654	ATP6AP2
PX_8147689	KIF5A	30.5	0.799156	PX_6527501		4	0.621019	ORPHA:363654	ATP6AP2
PX_8147689	KIF5A	30.5	0.799156	PX_4269258		4	0.621019	ORPHA:363654	ATP6AP2
PX_8147689	KIF5A	30.5	0.799156	PX_933511		4	0.621019	ORPHA:363654	ATP6AP2
PX_8147689	KIF5A	30.5	0.799156	PX_1471452		4	0.621019	ORPHA:363654	ATP6AP2
PX_8147689	KIF5A	30.5	0.799156	PX_3637237	POLR3A	4	0.621019	ORPHA:363654	ATP6AP2
PX_8147689	KIF5A	30.5	0.799156	PX_4943371	KCNA2	4	0.621019	ORPHA:363654	ATP6AP2
PX_8147689	KIF5A	30.5	0.799156	PX_3416685		4	0.621019	ORPHA:363654	ATP6AP2
PX_8147689	KIF5A	30.5	0.799156	PX_5697846	POLR3A	4	0.621019	ORPHA:363654	ATP6AP2
PX_8147689	KIF5A	30.5	0.799156	PX_5638237	REEP1	4	0.621019	ORPHA:363654	ATP6AP2
PX_8147689	KIF5A	30.5	0.799156	PX_1655685		4	0.621019	ORPHA:363654	ATP6AP2
PX_8147689	KIF5A	30.5	0.799156	PX_3411359		4	0.621019	ORPHA:363654	ATP6AP2
PX_8147689	KIF5A	30.5	0.799156	PX_6257665	UBAP1	4	0.621019	ORPHA:363654	ATP6AP2
PX_8147689	KIF5A	30.5	0.799156	PX_6633478		4	0.621019	ORPHA:363654	ATP6AP2
PX_8147689	KIF5A	30.5	0.799156	PX_7034410		4	0.621019	ORPHA:363654	ATP6AP2
PX_8147689	KIF5A	30.5	0.799156	PX_933511		5	0.596298	ORPHA:101004	SPG24
PX_8147689	KIF5A	30.5	0.799156	PX_7394235		5	0.596298	ORPHA:101004	SPG24
PX_8147689	KIF5A	30.5	0.799156	PX_8650459	KIF1A	5	0.596298	ORPHA:101004	SPG24
PX_8147689	KIF5A	30.5	0.799156	PX_6401877	KIF5A	5	0.596298	ORPHA:101004	SPG24
PX_8147689	KIF5A	30.5	0.799156	PX_6079535		5	0.596298	ORPHA:101004	SPG24
PX_8147689	KIF5A	30.5	0.799156	PX_8291705		5	0.596298	ORPHA:101004	SPG24
PX_8147689	KIF5A	30.5	0.799156	PX_3708326		5	0.596298	ORPHA:101004	SPG24
PX_8147689	KIF5A	30.5	0.799156	PX_7715348		5	0.596298	ORPHA:101004	SPG24
PX_8147689	KIF5A	30.5	0.799156	PX_2622842	KIF5A	5	0.596298	ORPHA:101004	SPG24
PX_8147689	KIF5A	30.5	0.799156	PX_6527501		5	0.596298	ORPHA:101004	SPG24
PX_8147689	KIF5A	30.5	0.799156	PX_4269258		5	0.596298	ORPHA:101004	SPG24
PX_8147689	KIF5A	30.5	0.799156	PX_1471452		5	0.596298	ORPHA:101004	SPG24
PX_8147689	KIF5A	30.5	0.799156	PX_3637237	POLR3A	5	0.596298	ORPHA:101004	SPG24
PX_8147689	KIF5A	30.5	0.799156	PX_4943371	KCNA2	5	0.596298	ORPHA:101004	SPG24
PX_8147689	KIF5A	30.5	0.799156	PX_3416685		5	0.596298	ORPHA:101004	SPG24
PX_8147689	KIF5A	30.5	0.799156	PX_5697846	POLR3A	5	0.596298	ORPHA:101004	SPG24
PX_8147689	KIF5A	30.5	0.799156	PX_5638237	REEP1	5	0.596298	ORPHA:101004	SPG24
PX_8147689	KIF5A	30.5	0.799156	PX_1655685		5	0.596298	ORPHA:101004	SPG24
PX_8147689	KIF5A	30.5	0.799156	PX_3411359		5	0.596298	ORPHA:101004	SPG24
PX_8147689	KIF5A	30.5	0.799156	PX_6257665	UBAP1	5	0.596298	ORPHA:101004	SPG24
PX_8147689	KIF5A	30.5	0.799156	PX_6633478		5	0.596298	ORPHA:101004	SPG24
PX_8147689	KIF5A	30.5	0.799156	PX_7034410		5	0.596298	ORPHA:101004	SPG24
PX_8147689	KIF5A	30.5	0.799156	PX_6527501		6	0.570241	ORPHA:171863	SLC33A1
PX_8147689	KIF5A	30.5	0.799156	PX_7394235		6	0.570241	ORPHA:171863	SLC33A1
PX_8147689	KIF5A	30.5	0.799156	PX_8650459	KIF1A	6	0.570241	ORPHA:171863	SLC33A1
PX_8147689	KIF5A	30.5	0.799156	PX_6401877	KIF5A	6	0.570241	ORPHA:171863	SLC33A1
PX_8147689	KIF5A	30.5	0.799156	PX_6079535		6	0.570241	ORPHA:171863	SLC33A1
PX_8147689	KIF5A	30.5	0.799156	PX_8291705		6	0.570241	ORPHA:171863	SLC33A1
PX_8147689	KIF5A	30.5	0.799156	PX_3708326		6	0.570241	ORPHA:171863	SLC33A1
PX_8147689	KIF5A	30.5	0.799156	PX_7715348		6	0.570241	ORPHA:171863	SLC33A1
PX_8147689	KIF5A	30.5	0.799156	PX_2622842	KIF5A	6	0.570241	ORPHA:171863	SLC33A1
PX_8147689	KIF5A	30.5	0.799156	PX_4269258		6	0.570241	ORPHA:171863	SLC33A1
PX_8147689	KIF5A	30.5	0.799156	PX_933511		6	0.570241	ORPHA:171863	SLC33A1
PX_8147689	KIF5A	30.5	0.799156	PX_1471452		6	0.570241	ORPHA:171863	SLC33A1
PX_8147689	KIF5A	30.5	0.799156	PX_3637237	POLR3A	6	0.570241	ORPHA:171863	SLC33A1
PX_8147689	KIF5A	30.5	0.799156	PX_4943371	KCNA2	6	0.570241	ORPHA:171863	SLC33A1
PX_8147689	KIF5A	30.5	0.799156	PX_3416685		6	0.570241	ORPHA:171863	SLC33A1
PX_8147689	KIF5A	30.5	0.799156	PX_5697846	POLR3A	6	0.570241	ORPHA:171863	SLC33A1
PX_8147689	KIF5A	30.5	0.799156	PX_5638237	REEP1	6	0.570241	ORPHA:171863	SLC33A1
PX_8147689	KIF5A	30.5	0.799156	PX_1655685		6	0.570241	ORPHA:171863	SLC33A1
PX_8147689	KIF5A	30.5	0.799156	PX_3411359		6	0.570241	ORPHA:171863	SLC33A1
PX_8147689	KIF5A	30.5	0.799156	PX_6257665	UBAP1	6	0.570241	ORPHA:171863	SLC33A1
PX_8147689	KIF5A	30.5	0.799156	PX_6633478		6	0.570241	ORPHA:171863	SLC33A1
PX_8147689	KIF5A	30.5	0.799156	PX_7034410		6	0.570241	ORPHA:171863	SLC33A1
PX_8147689	KIF5A	30.5	0.799156	PX_5638237	REEP1	7	0.569929	ORPHA:401840	ZFR
PX_8147689	KIF5A	30.5	0.799156	PX_7394235		7	0.569929	ORPHA:401840	ZFR
PX_8147689	KIF5A	30.5	0.799156	PX_8650459	KIF1A	7	0.569929	ORPHA:401840	ZFR
PX_8147689	KIF5A	30.5	0.799156	PX_6401877	KIF5A	7	0.569929	ORPHA:401840	ZFR
PX_8147689	KIF5A	30.5	0.799156	PX_6079535		7	0.569929	ORPHA:401840	ZFR
PX_8147689	KIF5A	30.5	0.799156	PX_8291705		7	0.569929	ORPHA:401840	ZFR
PX_8147689	KIF5A	30.5	0.799156	PX_3708326		7	0.569929	ORPHA:401840	ZFR
PX_8147689	KIF5A	30.5	0.799156	PX_7715348		7	0.569929	ORPHA:401840	ZFR
PX_8147689	KIF5A	30.5	0.799156	PX_2622842	KIF5A	7	0.569929	ORPHA:401840	ZFR
PX_8147689	KIF5A	30.5	0.799156	PX_6527501		7	0.569929	ORPHA:401840	ZFR
PX_8147689	KIF5A	30.5	0.799156	PX_4269258		7	0.569929	ORPHA:401840	ZFR
PX_8147689	KIF5A	30.5	0.799156	PX_933511		7	0.569929	ORPHA:401840	ZFR
PX_8147689	KIF5A	30.5	0.799156	PX_1471452		7	0.569929	ORPHA:401840	ZFR
PX_8147689	KIF5A	30.5	0.799156	PX_3637237	POLR3A	7	0.569929	ORPHA:401840	ZFR
PX_8147689	KIF5A	30.5	0.799156	PX_4943371	KCNA2	7	0.569929	ORPHA:401840	ZFR
PX_8147689	KIF5A	30.5	0.799156	PX_3416685		7	0.569929	ORPHA:401840	ZFR
PX_8147689	KIF5A	30.5	0.799156	PX_5697846	POLR3A	7	0.569929	ORPHA:401840	ZFR
PX_8147689	KIF5A	30.5	0.799156	PX_1655685		7	0.569929	ORPHA:401840	ZFR
PX_8147689	KIF5A	30.5	0.799156	PX_3411359		7	0.569929	ORPHA:401840	ZFR
PX_8147689	KIF5A	30.5	0.799156	PX_6257665	UBAP1	7	0.569929	ORPHA:401840	ZFR
PX_8147689	KIF5A	30.5	0.799156	PX_6633478		7	0.569929	ORPHA:401840	ZFR
PX_8147689	KIF5A	30.5	0.799156	PX_7034410		7	0.569929	ORPHA:401840	ZFR
PX_8147689	KIF5A	30.5	0.799156	PX_7394235		8	0.565445	ORPHA:101010	KIF1A
PX_8147689	KIF5A	30.5	0.799156	PX_8650459	KIF1A	8	0.565445	ORPHA:101010	KIF1A
PX_8147689	KIF5A	30.5	0.799156	PX_6401877	KIF5A	8	0.565445	ORPHA:101010	KIF1A
PX_8147689	KIF5A	30.5	0.799156	PX_6079535		8	0.565445	ORPHA:101010	KIF1A
PX_8147689	KIF5A	30.5	0.799156	PX_8291705		8	0.565445	ORPHA:101010	KIF1A
PX_8147689	KIF5A	30.5	0.799156	PX_3708326		8	0.565445	ORPHA:101010	KIF1A
PX_8147689	KIF5A	30.5	0.799156	PX_7715348		8	0.565445	ORPHA:101010	KIF1A
PX_8147689	KIF5A	30.5	0.799156	PX_2622842	KIF5A	8	0.565445	ORPHA:101010	KIF1A
PX_8147689	KIF5A	30.5	0.799156	PX_6527501		8	0.565445	ORPHA:101010	KIF1A
PX_8147689	KIF5A	30.5	0.799156	PX_4269258		8	0.565445	ORPHA:101010	KIF1A
PX_8147689	KIF5A	30.5	0.799156	PX_933511		8	0.565445	ORPHA:101010	KIF1A
PX_8147689	KIF5A	30.5	0.799156	PX_1471452		8	0.565445	ORPHA:101010	KIF1A
PX_8147689	KIF5A	30.5	0.799156	PX_3637237	POLR3A	8	0.565445	ORPHA:101010	KIF1A
PX_8147689	KIF5A	30.5	0.799156	PX_4943371	KCNA2	8	0.565445	ORPHA:101010	KIF1A
PX_8147689	KIF5A	30.5	0.799156	PX_3416685		8	0.565445	ORPHA:101010	KIF1A
PX_8147689	KIF5A	30.5	0.799156	PX_5697846	POLR3A	8	0.565445	ORPHA:101010	KIF1A
PX_8147689	KIF5A	30.5	0.799156	PX_5638237	REEP1	8	0.565445	ORPHA:101010	KIF1A
PX_8147689	KIF5A	30.5	0.799156	PX_1655685		8	0.565445	ORPHA:101010	KIF1A
PX_8147689	KIF5A	30.5	0.799156	PX_3411359		8	0.565445	ORPHA:101010	KIF1A
PX_8147689	KIF5A	30.5	0.799156	PX_6257665	UBAP1	8	0.565445	ORPHA:101010	KIF1A
PX_8147689	KIF5A	30.5	0.799156	PX_6633478		8	0.565445	ORPHA:101010	KIF1A
PX_8147689	KIF5A	30.5	0.799156	PX_7034410		8	0.565445	ORPHA:101010	KIF1A
PX_8147689	KIF5A	30.5	0.799156	PX_3708326		9	0.563495	ORPHA:320411	CYP2U1
PX_8147689	KIF5A	30.5	0.799156	PX_7394235		9	0.563495	ORPHA:320411	CYP2U1
PX_8147689	KIF5A	30.5	0.799156	PX_8650459	KIF1A	9	0.563495	ORPHA:320411	CYP2U1
PX_8147689	KIF5A	30.5	0.799156	PX_6401877	KIF5A	9	0.563495	ORPHA:320411	CYP2U1
PX_8147689	KIF5A	30.5	0.799156	PX_6079535		9	0.563495	ORPHA:320411	CYP2U1
PX_8147689	KIF5A	30.5	0.799156	PX_8291705		9	0.563495	ORPHA:320411	CYP2U1
PX_8147689	KIF5A	30.5	0.799156	PX_7715348		9	0.563495	ORPHA:320411	CYP2U1
PX_8147689	KIF5A	30.5	0.799156	PX_2622842	KIF5A	9	0.563495	ORPHA:320411	CYP2U1
PX_8147689	KIF5A	30.5	0.799156	PX_6527501		9	0.563495	ORPHA:320411	CYP2U1
PX_8147689	KIF5A	30.5	0.799156	PX_4269258		9	0.563495	ORPHA:320411	CYP2U1
PX_8147689	KIF5A	30.5	0.799156	PX_933511		9	0.563495	ORPHA:320411	CYP2U1
PX_8147689	KIF5A	30.5	0.799156	PX_1471452		9	0.563495	ORPHA:320411	CYP2U1
PX_8147689	KIF5A	30.5	0.799156	PX_3637237	POLR3A	9	0.563495	ORPHA:320411	CYP2U1
PX_8147689	KIF5A	30.5	0.799156	PX_4943371	KCNA2	9	0.563495	ORPHA:320411	CYP2U1
PX_8147689	KIF5A	30.5	0.799156	PX_3416685		9	0.563495	ORPHA:320411	CYP2U1
PX_8147689	KIF5A	30.5	0.799156	PX_5697846	POLR3A	9	0.563495	ORPHA:320411	CYP2U1
PX_8147689	KIF5A	30.5	0.799156	PX_5638237	REEP1	9	0.563495	ORPHA:320411	CYP2U1
PX_8147689	KIF5A	30.5	0.799156	PX_1655685		9	0.563495	ORPHA:320411	CYP2U1
PX_8147689	KIF5A	30.5	0.799156	PX_3411359		9	0.563495	ORPHA:320411	CYP2U1
PX_8147689	KIF5A	30.5	0.799156	PX_6257665	UBAP1	9	0.563495	ORPHA:320411	CYP2U1
PX_8147689	KIF5A	30.5	0.799156	PX_6633478		9	0.563495	ORPHA:320411	CYP2U1
PX_8147689	KIF5A	30.5	0.799156	PX_7034410		9	0.563495	ORPHA:320411	CYP2U1
PX_8147689	KIF5A	30.5	0.799156	PX_3708326		10	0.559442	ORPHA:506353	SELENOI
PX_8147689	KIF5A	30.5	0.799156	PX_7394235		10	0.559442	ORPHA:506353	SELENOI
PX_8147689	KIF5A	30.5	0.799156	PX_8650459	KIF1A	10	0.559442	ORPHA:506353	SELENOI
PX_8147689	KIF5A	30.5	0.799156	PX_6401877	KIF5A	10	0.559442	ORPHA:506353	SELENOI
PX_8147689	KIF5A	30.5	0.799156	PX_6079535		10	0.559442	ORPHA:506353	SELENOI
PX_8147689	KIF5A	30.5	0.799156	PX_8291705		10	0.559442	ORPHA:506353	SELENOI
PX_8147689	KIF5A	30.5	0.799156	PX_7715348		10	0.559442	ORPHA:506353	SELENOI
PX_8147689	KIF5A	30.5	0.799156	PX_2622842	KIF5A	10	0.559442	ORPHA:506353	SELENOI
PX_8147689	KIF5A	30.5	0.799156	PX_6527501		10	0.559442	ORPHA:506353	SELENOI
PX_8147689	KIF5A	30.5	0.799156	PX_4269258		10	0.559442	ORPHA:506353	SELENOI
PX_8147689	KIF5A	30.5	0.799156	PX_933511		10	0.559442	ORPHA:506353	SELENOI
PX_8147689	KIF5A	30.5	0.799156	PX_1471452		10	0.559442	ORPHA:506353	SELENOI
PX_8147689	KIF5A	30.5	0.799156	PX_3637237	POLR3A	10	0.559442	ORPHA:506353	SELENOI
PX_8147689	KIF5A	30.5	0.799156	PX_4943371	KCNA2	10	0.559442	ORPHA:506353	SELENOI
PX_8147689	KIF5A	30.5	0.799156	PX_3416685		10	0.559442	ORPHA:506353	SELENOI
PX_8147689	KIF5A	30.5	0.799156	PX_5697846	POLR3A	10	0.559442	ORPHA:506353	SELENOI
PX_8147689	KIF5A	30.5	0.799156	PX_5638237	REEP1	10	0.559442	ORPHA:506353	SELENOI
PX_8147689	KIF5A	30.5	0.799156	PX_1655685		10	0.559442	ORPHA:506353	SELENOI
PX_8147689	KIF5A	30.5	0.799156	PX_3411359		10	0.559442	ORPHA:506353	SELENOI
PX_8147689	KIF5A	30.5	0.799156	PX_6257665	UBAP1	10	0.559442	ORPHA:506353	SELENOI
PX_8147689	KIF5A	30.5	0.799156	PX_6633478		10	0.559442	ORPHA:506353	SELENOI
PX_8147689	KIF5A	30.5	0.799156	PX_7034410		10	0.559442	ORPHA:506353	SELENOI
PX_8147689	KIF5A	30.5	0.799156	PX_7394235		11	0.554615	ORPHA:101008	DDHD1
PX_8147689	KIF5A	30.5	0.799156	PX_8650459	KIF1A	11	0.554615	ORPHA:101008	DDHD1
PX_8147689	KIF5A	30.5	0.799156	PX_6401877	KIF5A	11	0.554615	ORPHA:101008	DDHD1
PX_8147689	KIF5A	30.5	0.799156	PX_6079535		11	0.554615	ORPHA:101008	DDHD1
PX_8147689	KIF5A	30.5	0.799156	PX_8291705		11	0.554615	ORPHA:101008	DDHD1
PX_8147689	KIF5A	30.5	0.799156	PX_3708326		11	0.554615	ORPHA:101008	DDHD1
PX_8147689	KIF5A	30.5	0.799156	PX_7715348		11	0.554615	ORPHA:101008	DDHD1
PX_8147689	KIF5A	30.5	0.799156	PX_2622842	KIF5A	11	0.554615	ORPHA:101008	DDHD1
PX_8147689	KIF5A	30.5	0.799156	PX_6527501		11	0.554615	ORPHA:101008	DDHD1
PX_8147689	KIF5A	30.5	0.799156	PX_4269258		11	0.554615	ORPHA:101008	DDHD1
PX_8147689	KIF5A	30.5	0.799156	PX_933511		11	0.554615	ORPHA:101008	DDHD1
PX_8147689	KIF5A	30.5	0.799156	PX_1471452		11	0.554615	ORPHA:101008	DDHD1
PX_8147689	KIF5A	30.5	0.799156	PX_3637237	POLR3A	11	0.554615	ORPHA:101008	DDHD1
PX_8147689	KIF5A	30.5	0.799156	PX_4943371	KCNA2	11	0.554615	ORPHA:101008	DDHD1
PX_8147689	KIF5A	30.5	0.799156	PX_3416685		11	0.554615	ORPHA:101008	DDHD1
PX_8147689	KIF5A	30.5	0.799156	PX_5697846	POLR3A	11	0.554615	ORPHA:101008	DDHD1
PX_8147689	KIF5A	30.5	0.799156	PX_5638237	REEP1	11	0.554615	ORPHA:101008	DDHD1
PX_8147689	KIF5A	30.5	0.799156	PX_1655685		11	0.554615	ORPHA:101008	DDHD1
PX_8147689	KIF5A	30.5	0.799156	PX_3411359		11	0.554615	ORPHA:101008	DDHD1
PX_8147689	KIF5A	30.5	0.799156	PX_6257665	UBAP1	11	0.554615	ORPHA:101008	DDHD1
PX_8147689	KIF5A	30.5	0.799156	PX_6633478		11	0.554615	ORPHA:101008	DDHD1
PX_8147689	KIF5A	30.5	0.799156	PX_7034410		11	0.554615	ORPHA:101008	DDHD1
PX_8147689	KIF5A	30.5	0.799156	PX_7394235		12	0.55342	ORPHA:401820	PGAP1
PX_8147689	KIF5A	30.5	0.799156	PX_8650459	KIF1A	12	0.55342	ORPHA:401820	PGAP1
PX_8147689	KIF5A	30.5	0.799156	PX_6401877	KIF5A	12	0.55342	ORPHA:401820	PGAP1
PX_8147689	KIF5A	30.5	0.799156	PX_6079535		12	0.55342	ORPHA:401820	PGAP1
PX_8147689	KIF5A	30.5	0.799156	PX_8291705		12	0.55342	ORPHA:401820	PGAP1
PX_8147689	KIF5A	30.5	0.799156	PX_3708326		12	0.55342	ORPHA:401820	PGAP1
PX_8147689	KIF5A	30.5	0.799156	PX_7715348		12	0.55342	ORPHA:401820	PGAP1
PX_8147689	KIF5A	30.5	0.799156	PX_2622842	KIF5A	12	0.55342	ORPHA:401820	PGAP1
PX_8147689	KIF5A	30.5	0.799156	PX_6527501		12	0.55342	ORPHA:401820	PGAP1
PX_8147689	KIF5A	30.5	0.799156	PX_4269258		12	0.55342	ORPHA:401820	PGAP1
PX_8147689	KIF5A	30.5	0.799156	PX_933511		12	0.55342	ORPHA:401820	PGAP1
PX_8147689	KIF5A	30.5	0.799156	PX_1471452		12	0.55342	ORPHA:401820	PGAP1
PX_8147689	KIF5A	30.5	0.799156	PX_3637237	POLR3A	12	0.55342	ORPHA:401820	PGAP1
PX_8147689	KIF5A	30.5	0.799156	PX_4943371	KCNA2	12	0.55342	ORPHA:401820	PGAP1
PX_8147689	KIF5A	30.5	0.799156	PX_3416685		12	0.55342	ORPHA:401820	PGAP1
PX_8147689	KIF5A	30.5	0.799156	PX_5697846	POLR3A	12	0.55342	ORPHA:401820	PGAP1
PX_8147689	KIF5A	30.5	0.799156	PX_5638237	REEP1	12	0.55342	ORPHA:401820	PGAP1
PX_8147689	KIF5A	30.5	0.799156	PX_1655685		12	0.55342	ORPHA:401820	PGAP1
PX_8147689	KIF5A	30.5	0.799156	PX_3411359		12	0.55342	ORPHA:401820	PGAP1
PX_8147689	KIF5A	30.5	0.799156	PX_6257665	UBAP1	12	0.55342	ORPHA:401820	PGAP1
PX_8147689	KIF5A	30.5	0.799156	PX_6633478		12	0.55342	ORPHA:401820	PGAP1
PX_8147689	KIF5A	30.5	0.799156	PX_7034410		12	0.55342	ORPHA:401820	PGAP1
PX_8147689	KIF5A	30.5	0.799156	PX_7394235		13	0.548513	ORPHA:171612	SPG37
PX_8147689	KIF5A	30.5	0.799156	PX_8650459	KIF1A	13	0.548513	ORPHA:171612	SPG37
PX_8147689	KIF5A	30.5	0.799156	PX_6401877	KIF5A	13	0.548513	ORPHA:171612	SPG37
PX_8147689	KIF5A	30.5	0.799156	PX_6079535		13	0.548513	ORPHA:171612	SPG37
PX_8147689	KIF5A	30.5	0.799156	PX_8291705		13	0.548513	ORPHA:171612	SPG37
PX_8147689	KIF5A	30.5	0.799156	PX_3708326		13	0.548513	ORPHA:171612	SPG37
PX_8147689	KIF5A	30.5	0.799156	PX_7715348		13	0.548513	ORPHA:171612	SPG37
PX_8147689	KIF5A	30.5	0.799156	PX_2622842	KIF5A	13	0.548513	ORPHA:171612	SPG37
PX_8147689	KIF5A	30.5	0.799156	PX_6527501		13	0.548513	ORPHA:171612	SPG37
PX_8147689	KIF5A	30.5	0.799156	PX_4269258		13	0.548513	ORPHA:171612	SPG37
PX_8147689	KIF5A	30.5	0.799156	PX_933511		13	0.548513	ORPHA:171612	SPG37
PX_8147689	KIF5A	30.5	0.799156	PX_1471452		13	0.548513	ORPHA:171612	SPG37
PX_8147689	KIF5A	30.5	0.799156	PX_3637237	POLR3A	13	0.548513	ORPHA:171612	SPG37
PX_8147689	KIF5A	30.5	0.799156	PX_4943371	KCNA2	13	0.548513	ORPHA:171612	SPG37
PX_8147689	KIF5A	30.5	0.799156	PX_3416685		13	0.548513	ORPHA:171612	SPG37
PX_8147689	KIF5A	30.5	0.799156	PX_5697846	POLR3A	13	0.548513	ORPHA:171612	SPG37
PX_8147689	KIF5A	30.5	0.799156	PX_5638237	REEP1	13	0.548513	ORPHA:171612	SPG37
PX_8147689	KIF5A	30.5	0.799156	PX_1655685		13	0.548513	ORPHA:171612	SPG37
PX_8147689	KIF5A	30.5	0.799156	PX_3411359		13	0.548513	ORPHA:171612	SPG37
PX_8147689	KIF5A	30.5	0.799156	PX_6257665	UBAP1	13	0.548513	ORPHA:171612	SPG37
PX_8147689	KIF5A	30.5	0.799156	PX_6633478		13	0.548513	ORPHA:171612	SPG37
PX_8147689	KIF5A	30.5	0.799156	PX_7034410		13	0.548513	ORPHA:171612	SPG37
PX_8147689	KIF5A	30.5	0.799156	PX_933511		14	0.547894	ORPHA:100984	ATL1
PX_8147689	KIF5A	30.5	0.799156	PX_3416685		14	0.547894	ORPHA:100984	ATL1
PX_8147689	KIF5A	30.5	0.799156	PX_7394235		14	0.547894	ORPHA:100984	ATL1
PX_8147689	KIF5A	30.5	0.799156	PX_8650459	KIF1A	14	0.547894	ORPHA:100984	ATL1
PX_8147689	KIF5A	30.5	0.799156	PX_6401877	KIF5A	14	0.547894	ORPHA:100984	ATL1
PX_8147689	KIF5A	30.5	0.799156	PX_6079535		14	0.547894	ORPHA:100984	ATL1
PX_8147689	KIF5A	30.5	0.799156	PX_8291705		14	0.547894	ORPHA:100984	ATL1
PX_8147689	KIF5A	30.5	0.799156	PX_3708326		14	0.547894	ORPHA:100984	ATL1
PX_8147689	KIF5A	30.5	0.799156	PX_7715348		14	0.547894	ORPHA:100984	ATL1
PX_8147689	KIF5A	30.5	0.799156	PX_2622842	KIF5A	14	0.547894	ORPHA:100984	ATL1
PX_8147689	KIF5A	30.5	0.799156	PX_6527501		14	0.547894	ORPHA:100984	ATL1
PX_8147689	KIF5A	30.5	0.799156	PX_4269258		14	0.547894	ORPHA:100984	ATL1
PX_8147689	KIF5A	30.5	0.799156	PX_1471452		14	0.547894	ORPHA:100984	ATL1
PX_8147689	KIF5A	30.5	0.799156	PX_3637237	POLR3A	14	0.547894	ORPHA:100984	ATL1
PX_8147689	KIF5A	30.5	0.799156	PX_4943371	KCNA2	14	0.547894	ORPHA:100984	ATL1
PX_8147689	KIF5A	30.5	0.799156	PX_5697846	POLR3A	14	0.547894	ORPHA:100984	ATL1
PX_8147689	KIF5A	30.5	0.799156	PX_5638237	REEP1	14	0.547894	ORPHA:100984	ATL1
PX_8147689	KIF5A	30.5	0.799156	PX_1655685		14	0.547894	ORPHA:100984	ATL1
PX_8147689	KIF5A	30.5	0.799156	PX_3411359		14	0.547894	ORPHA:100984	ATL1
PX_8147689	KIF5A	30.5	0.799156	PX_6257665	UBAP1	14	0.547894	ORPHA:100984	ATL1
PX_8147689	KIF5A	30.5	0.799156	PX_6633478		14	0.547894	ORPHA:100984	ATL1
PX_8147689	KIF5A	30.5	0.799156	PX_7034410		14	0.547894	ORPHA:100984	ATL1
PX_8147689	KIF5A	30.5	0.799156	PX_7394235		15	0.547754	ORPHA:329475	VCP
PX_8147689	KIF5A	30.5	0.799156	PX_8650459	KIF1A	15	0.547754	ORPHA:329475	VCP
PX_8147689	KIF5A	30.5	0.799156	PX_6401877	KIF5A	15	0.547754	ORPHA:329475	VCP
PX_8147689	KIF5A	30.5	0.799156	PX_6079535		15	0.547754	ORPHA:329475	VCP
PX_8147689	KIF5A	30.5	0.799156	PX_8291705		15	0.547754	ORPHA:329475	VCP
PX_8147689	KIF5A	30.5	0.799156	PX_3708326		15	0.547754	ORPHA:329475	VCP
PX_8147689	KIF5A	30.5	0.799156	PX_7715348		15	0.547754	ORPHA:329475	VCP
PX_8147689	KIF5A	30.5	0.799156	PX_2622842	KIF5A	15	0.547754	ORPHA:329475	VCP
PX_8147689	KIF5A	30.5	0.799156	PX_6527501		15	0.547754	ORPHA:329475	VCP
PX_8147689	KIF5A	30.5	0.799156	PX_4269258		15	0.547754	ORPHA:329475	VCP
PX_8147689	KIF5A	30.5	0.799156	PX_933511		15	0.547754	ORPHA:329475	VCP
PX_8147689	KIF5A	30.5	0.799156	PX_1471452		15	0.547754	ORPHA:329475	VCP
PX_8147689	KIF5A	30.5	0.799156	PX_3637237	POLR3A	15	0.547754	ORPHA:329475	VCP
PX_8147689	KIF5A	30.5	0.799156	PX_4943371	KCNA2	15	0.547754	ORPHA:329475	VCP
PX_8147689	KIF5A	30.5	0.799156	PX_3416685		15	0.547754	ORPHA:329475	VCP
PX_8147689	KIF5A	30.5	0.799156	PX_5697846	POLR3A	15	0.547754	ORPHA:329475	VCP
PX_8147689	KIF5A	30.5	0.799156	PX_5638237	REEP1	15	0.547754	ORPHA:329475	VCP
PX_8147689	KIF5A	30.5	0.799156	PX_1655685		15	0.547754	ORPHA:329475	VCP
PX_8147689	KIF5A	30.5	0.799156	PX_3411359		15	0.547754	ORPHA:329475	VCP
PX_8147689	KIF5A	30.5	0.799156	PX_6257665	UBAP1	15	0.547754	ORPHA:329475	VCP
PX_8147689	KIF5A	30.5	0.799156	PX_6633478		15	0.547754	ORPHA:329475	VCP
PX_8147689	KIF5A	30.5	0.799156	PX_7034410		15	0.547754	ORPHA:329475	VCP
PX_8147689	KIF5A	30.5	0.799156	PX_3637237	POLR3A	16	0.545701	ORPHA:100995	SPG14
PX_8147689	KIF5A	30.5	0.799156	PX_7394235		16	0.545701	ORPHA:100995	SPG14
PX_8147689	KIF5A	30.5	0.799156	PX_8650459	KIF1A	16	0.545701	ORPHA:100995	SPG14
PX_8147689	KIF5A	30.5	0.799156	PX_6401877	KIF5A	16	0.545701	ORPHA:100995	SPG14
PX_8147689	KIF5A	30.5	0.799156	PX_6079535		16	0.545701	ORPHA:100995	SPG14
PX_8147689	KIF5A	30.5	0.799156	PX_8291705		16	0.545701	ORPHA:100995	SPG14
PX_8147689	KIF5A	30.5	0.799156	PX_3708326		16	0.545701	ORPHA:100995	SPG14
PX_8147689	KIF5A	30.5	0.799156	PX_7715348		16	0.545701	ORPHA:100995	SPG14
PX_8147689	KIF5A	30.5	0.799156	PX_2622842	KIF5A	16	0.545701	ORPHA:100995	SPG14
PX_8147689	KIF5A	30.5	0.799156	PX_6527501		16	0.545701	ORPHA:100995	SPG14
PX_8147689	KIF5A	30.5	0.799156	PX_4269258		16	0.545701	ORPHA:100995	SPG14
PX_8147689	KIF5A	30.5	0.799156	PX_933511		16	0.545701	ORPHA:100995	SPG14
PX_8147689	KIF5A	30.5	0.799156	PX_1471452		16	0.545701	ORPHA:100995	SPG14
PX_8147689	KIF5A	30.5	0.799156	PX_4943371	KCNA2	16	0.545701	ORPHA:100995	SPG14
PX_8147689	KIF5A	30.5	0.799156	PX_3416685		16	0.545701	ORPHA:100995	SPG14
PX_8147689	KIF5A	30.5	0.799156	PX_5697846	POLR3A	16	0.545701	ORPHA:100995	SPG14
PX_8147689	KIF5A	30.5	0.799156	PX_5638237	REEP1	16	0.545701	ORPHA:100995	SPG14
PX_8147689	KIF5A	30.5	0.799156	PX_1655685		16	0.545701	ORPHA:100995	SPG14
PX_8147689	KIF5A	30.5	0.799156	PX_3411359		16	0.545701	ORPHA:100995	SPG14
PX_8147689	KIF5A	30.5	0.799156	PX_6257665	UBAP1	16	0.545701	ORPHA:100995	SPG14
PX_8147689	KIF5A	30.5	0.799156	PX_6633478		16	0.545701	ORPHA:100995	SPG14
PX_8147689	KIF5A	30.5	0.799156	PX_7034410		16	0.545701	ORPHA:100995	SPG14
PX_8147689	KIF5A	30.5	0.799156	PX_4943371	KCNA2	17	0.544427	ORPHA:100989	WASHC5
PX_8147689	KIF5A	30.5	0.799156	PX_7394235		17	0.544427	ORPHA:100989	WASHC5
PX_8147689	KIF5A	30.5	0.799156	PX_8650459	KIF1A	17	0.544427	ORPHA:100989	WASHC5
PX_8147689	KIF5A	30.5	0.799156	PX_6401877	KIF5A	17	0.544427	ORPHA:100989	WASHC5
PX_8147689	KIF5A	30.5	0.799156	PX_6257665	UBAP1	17	0.544427	ORPHA:100989	WASHC5
PX_8147689	KIF5A	30.5	0.799156	PX_6079535		17	0.544427	ORPHA:100989	WASHC5
PX_8147689	KIF5A	30.5	0.799156	PX_8291705		17	0.544427	ORPHA:100989	WASHC5
PX_8147689	KIF5A	30.5	0.799156	PX_3708326		17	0.544427	ORPHA:100989	WASHC5
PX_8147689	KIF5A	30.5	0.799156	PX_7715348		17	0.544427	ORPHA:100989	WASHC5
PX_8147689	KIF5A	30.5	0.799156	PX_2622842	KIF5A	17	0.544427	ORPHA:100989	WASHC5
PX_8147689	KIF5A	30.5	0.799156	PX_6527501		17	0.544427	ORPHA:100989	WASHC5
PX_8147689	KIF5A	30.5	0.799156	PX_4269258		17	0.544427	ORPHA:100989	WASHC5
PX_8147689	KIF5A	30.5	0.799156	PX_933511		17	0.544427	ORPHA:100989	WASHC5
PX_8147689	KIF5A	30.5	0.799156	PX_1471452		17	0.544427	ORPHA:100989	WASHC5
PX_8147689	KIF5A	30.5	0.799156	PX_3637237	POLR3A	17	0.544427	ORPHA:100989	WASHC5
PX_8147689	KIF5A	30.5	0.799156	PX_3416685		17	0.544427	ORPHA:100989	WASHC5
PX_8147689	KIF5A	30.5	0.799156	PX_5697846	POLR3A	17	0.544427	ORPHA:100989	WASHC5
PX_8147689	KIF5A	30.5	0.799156	PX_5638237	REEP1	17	0.544427	ORPHA:100989	WASHC5
PX_8147689	KIF5A	30.5	0.799156	PX_1655685		17	0.544427	ORPHA:100989	WASHC5
PX_8147689	KIF5A	30.5	0.799156	PX_3411359		17	0.544427	ORPHA:100989	WASHC5
PX_8147689	KIF5A	30.5	0.799156	PX_6633478		17	0.544427	ORPHA:100989	WASHC5
PX_8147689	KIF5A	30.5	0.799156	PX_7034410		17	0.544427	ORPHA:100989	WASHC5
PX_8147689	KIF5A	30.5	0.799156	PX_3416685		18	0.537855	ORPHA:401795	USP8
PX_8147689	KIF5A	30.5	0.799156	PX_7394235		18	0.537855	ORPHA:401795	USP8
PX_8147689	KIF5A	30.5	0.799156	PX_8650459	KIF1A	18	0.537855	ORPHA:401795	USP8
PX_8147689	KIF5A	30.5	0.799156	PX_6401877	KIF5A	18	0.537855	ORPHA:401795	USP8
PX_8147689	KIF5A	30.5	0.799156	PX_6079535		18	0.537855	ORPHA:401795	USP8
PX_8147689	KIF5A	30.5	0.799156	PX_8291705		18	0.537855	ORPHA:401795	USP8
PX_8147689	KIF5A	30.5	0.799156	PX_3708326		18	0.537855	ORPHA:401795	USP8
PX_8147689	KIF5A	30.5	0.799156	PX_7715348		18	0.537855	ORPHA:401795	USP8
PX_8147689	KIF5A	30.5	0.799156	PX_2622842	KIF5A	18	0.537855	ORPHA:401795	USP8
PX_8147689	KIF5A	30.5	0.799156	PX_6527501		18	0.537855	ORPHA:401795	USP8
PX_8147689	KIF5A	30.5	0.799156	PX_4269258		18	0.537855	ORPHA:401795	USP8
PX_8147689	KIF5A	30.5	0.799156	PX_933511		18	0.537855	ORPHA:401795	USP8
PX_8147689	KIF5A	30.5	0.799156	PX_1471452		18	0.537855	ORPHA:401795	USP8
PX_8147689	KIF5A	30.5	0.799156	PX_3637237	POLR3A	18	0.537855	ORPHA:401795	USP8
PX_8147689	KIF5A	30.5	0.799156	PX_4943371	KCNA2	18	0.537855	ORPHA:401795	USP8
PX_8147689	KIF5A	30.5	0.799156	PX_5697846	POLR3A	18	0.537855	ORPHA:401795	USP8
PX_8147689	KIF5A	30.5	0.799156	PX_5638237	REEP1	18	0.537855	ORPHA:401795	USP8
PX_8147689	KIF5A	30.5	0.799156	PX_1655685		18	0.537855	ORPHA:401795	USP8
PX_8147689	KIF5A	30.5	0.799156	PX_3411359		18	0.537855	ORPHA:401795	USP8
PX_8147689	KIF5A	30.5	0.799156	PX_6257665	UBAP1	18	0.537855	ORPHA:401795	USP8
PX_8147689	KIF5A	30.5	0.799156	PX_6633478		18	0.537855	ORPHA:401795	USP8
PX_8147689	KIF5A	30.5	0.799156	PX_7034410		18	0.537855	ORPHA:401795	USP8
PX_8147689	KIF5A	30.5	0.799156	PX_7394235		19	0.53394	ORPHA:320396	NT5C2
PX_8147689	KIF5A	30.5	0.799156	PX_8650459	KIF1A	19	0.53394	ORPHA:320396	NT5C2
PX_8147689	KIF5A	30.5	0.799156	PX_6401877	KIF5A	19	0.53394	ORPHA:320396	NT5C2
PX_8147689	KIF5A	30.5	0.799156	PX_6079535		19	0.53394	ORPHA:320396	NT5C2
PX_8147689	KIF5A	30.5	0.799156	PX_8291705		19	0.53394	ORPHA:320396	NT5C2
PX_8147689	KIF5A	30.5	0.799156	PX_3708326		19	0.53394	ORPHA:320396	NT5C2
PX_8147689	KIF5A	30.5	0.799156	PX_7715348		19	0.53394	ORPHA:320396	NT5C2
PX_8147689	KIF5A	30.5	0.799156	PX_2622842	KIF5A	19	0.53394	ORPHA:320396	NT5C2
PX_8147689	KIF5A	30.5	0.799156	PX_6527501		19	0.53394	ORPHA:320396	NT5C2
PX_8147689	KIF5A	30.5	0.799156	PX_4269258		19	0.53394	ORPHA:320396	NT5C2
PX_8147689	KIF5A	30.5	0.799156	PX_933511		19	0.53394	ORPHA:320396	NT5C2
PX_8147689	KIF5A	30.5	0.799156	PX_1471452		19	0.53394	ORPHA:320396	NT5C2
PX_8147689	KIF5A	30.5	0.799156	PX_3637237	POLR3A	19	0.53394	ORPHA:320396	NT5C2
PX_8147689	KIF5A	30.5	0.799156	PX_4943371	KCNA2	19	0.53394	ORPHA:320396	NT5C2
PX_8147689	KIF5A	30.5	0.799156	PX_3416685		19	0.53394	ORPHA:320396	NT5C2
PX_8147689	KIF5A	30.5	0.799156	PX_5697846	POLR3A	19	0.53394	ORPHA:320396	NT5C2
PX_8147689	KIF5A	30.5	0.799156	PX_5638237	REEP1	19	0.53394	ORPHA:320396	NT5C2
PX_8147689	KIF5A	30.5	0.799156	PX_1655685		19	0.53394	ORPHA:320396	NT5C2
PX_8147689	KIF5A	30.5	0.799156	PX_3411359		19	0.53394	ORPHA:320396	NT5C2
PX_8147689	KIF5A	30.5	0.799156	PX_6257665	UBAP1	19	0.53394	ORPHA:320396	NT5C2
PX_8147689	KIF5A	30.5	0.799156	PX_6633478		19	0.53394	ORPHA:320396	NT5C2
PX_8147689	KIF5A	30.5	0.799156	PX_7034410		19	0.53394	ORPHA:320396	NT5C2
PX_8147689	KIF5A	30.5	0.799156	PX_7394235		20	0.532876	ORPHA:206448	GALC
PX_8147689	KIF5A	30.5	0.799156	PX_8650459	KIF1A	20	0.532876	ORPHA:206448	GALC
PX_8147689	KIF5A	30.5	0.799156	PX_6401877	KIF5A	20	0.532876	ORPHA:206448	GALC
PX_8147689	KIF5A	30.5	0.799156	PX_6079535		20	0.532876	ORPHA:206448	GALC
PX_8147689	KIF5A	30.5	0.799156	PX_8291705		20	0.532876	ORPHA:206448	GALC
PX_8147689	KIF5A	30.5	0.799156	PX_3708326		20	0.532876	ORPHA:206448	GALC
PX_8147689	KIF5A	30.5	0.799156	PX_7715348		20	0.532876	ORPHA:206448	GALC
PX_8147689	KIF5A	30.5	0.799156	PX_2622842	KIF5A	20	0.532876	ORPHA:206448	GALC
PX_8147689	KIF5A	30.5	0.799156	PX_6527501		20	0.532876	ORPHA:206448	GALC
PX_8147689	KIF5A	30.5	0.799156	PX_4269258		20	0.532876	ORPHA:206448	GALC
PX_8147689	KIF5A	30.5	0.799156	PX_933511		20	0.532876	ORPHA:206448	GALC
PX_8147689	KIF5A	30.5	0.799156	PX_1471452		20	0.532876	ORPHA:206448	GALC
PX_8147689	KIF5A	30.5	0.799156	PX_3637237	POLR3A	20	0.532876	ORPHA:206448	GALC
PX_8147689	KIF5A	30.5	0.799156	PX_4943371	KCNA2	20	0.532876	ORPHA:206448	GALC
PX_8147689	KIF5A	30.5	0.799156	PX_3416685		20	0.532876	ORPHA:206448	GALC
PX_8147689	KIF5A	30.5	0.799156	PX_5697846	POLR3A	20	0.532876	ORPHA:206448	GALC
PX_8147689	KIF5A	30.5	0.799156	PX_5638237	REEP1	20	0.532876	ORPHA:206448	GALC
PX_8147689	KIF5A	30.5	0.799156	PX_1655685		20	0.532876	ORPHA:206448	GALC
PX_8147689	KIF5A	30.5	0.799156	PX_3411359		20	0.532876	ORPHA:206448	GALC
PX_8147689	KIF5A	30.5	0.799156	PX_6257665	UBAP1	20	0.532876	ORPHA:206448	GALC
PX_8147689	KIF5A	30.5	0.799156	PX_6633478		20	0.532876	ORPHA:206448	GALC
PX_8147689	KIF5A	30.5	0.799156	PX_7034410		20	0.532876	ORPHA:206448	GALC
PX_8147689	KIF5A	30.5	0.799156	PX_7394235		21	0.529666	ORPHA:251282	VAMP1
PX_8147689	KIF5A	30.5	0.799156	PX_8650459	KIF1A	21	0.529666	ORPHA:251282	VAMP1
PX_8147689	KIF5A	30.5	0.799156	PX_6401877	KIF5A	21	0.529666	ORPHA:251282	VAMP1
PX_8147689	KIF5A	30.5	0.799156	PX_6079535		21	0.529666	ORPHA:251282	VAMP1
PX_8147689	KIF5A	30.5	0.799156	PX_8291705		21	0.529666	ORPHA:251282	VAMP1
PX_8147689	KIF5A	30.5	0.799156	PX_3708326		21	0.529666	ORPHA:251282	VAMP1
PX_8147689	KIF5A	30.5	0.799156	PX_7715348		21	0.529666	ORPHA:251282	VAMP1
PX_8147689	KIF5A	30.5	0.799156	PX_2622842	KIF5A	21	0.529666	ORPHA:251282	VAMP1
PX_8147689	KIF5A	30.5	0.799156	PX_6527501		21	0.529666	ORPHA:251282	VAMP1
PX_8147689	KIF5A	30.5	0.799156	PX_4269258		21	0.529666	ORPHA:251282	VAMP1
PX_8147689	KIF5A	30.5	0.799156	PX_933511		21	0.529666	ORPHA:251282	VAMP1
PX_8147689	KIF5A	30.5	0.799156	PX_1471452		21	0.529666	ORPHA:251282	VAMP1
PX_8147689	KIF5A	30.5	0.799156	PX_3637237	POLR3A	21	0.529666	ORPHA:251282	VAMP1
PX_8147689	KIF5A	30.5	0.799156	PX_4943371	KCNA2	21	0.529666	ORPHA:251282	VAMP1
PX_8147689	KIF5A	30.5	0.799156	PX_3416685		21	0.529666	ORPHA:251282	VAMP1
PX_8147689	KIF5A	30.5	0.799156	PX_5697846	POLR3A	21	0.529666	ORPHA:251282	VAMP1
PX_8147689	KIF5A	30.5	0.799156	PX_6633478		21	0.529666	ORPHA:251282	VAMP1
PX_8147689	KIF5A	30.5	0.799156	PX_5638237	REEP1	21	0.529666	ORPHA:251282	VAMP1
PX_8147689	KIF5A	30.5	0.799156	PX_1655685		21	0.529666	ORPHA:251282	VAMP1
PX_8147689	KIF5A	30.5	0.799156	PX_3411359		21	0.529666	ORPHA:251282	VAMP1
PX_8147689	KIF5A	30.5	0.799156	PX_6257665	UBAP1	21	0.529666	ORPHA:251282	VAMP1
PX_8147689	KIF5A	30.5	0.799156	PX_7034410		21	0.529666	ORPHA:251282	VAMP1
PX_8147689	KIF5A	30.5	0.799156	PX_7394235		22	0.524382	ORPHA:171617	SPG38
PX_8147689	KIF5A	30.5	0.799156	PX_8650459	KIF1A	22	0.524382	ORPHA:171617	SPG38
PX_8147689	KIF5A	30.5	0.799156	PX_6401877	KIF5A	22	0.524382	ORPHA:171617	SPG38
PX_8147689	KIF5A	30.5	0.799156	PX_6079535		22	0.524382	ORPHA:171617	SPG38
PX_8147689	KIF5A	30.5	0.799156	PX_8291705		22	0.524382	ORPHA:171617	SPG38
PX_8147689	KIF5A	30.5	0.799156	PX_3708326		22	0.524382	ORPHA:171617	SPG38
PX_8147689	KIF5A	30.5	0.799156	PX_7715348		22	0.524382	ORPHA:171617	SPG38
PX_8147689	KIF5A	30.5	0.799156	PX_2622842	KIF5A	22	0.524382	ORPHA:171617	SPG38
PX_8147689	KIF5A	30.5	0.799156	PX_6527501		22	0.524382	ORPHA:171617	SPG38
PX_8147689	KIF5A	30.5	0.799156	PX_4269258		22	0.524382	ORPHA:171617	SPG38
PX_8147689	KIF5A	30.5	0.799156	PX_933511		22	0.524382	ORPHA:171617	SPG38
PX_8147689	KIF5A	30.5	0.799156	PX_1471452		22	0.524382	ORPHA:171617	SPG38
PX_8147689	KIF5A	30.5	0.799156	PX_3637237	POLR3A	22	0.524382	ORPHA:171617	SPG38
PX_8147689	KIF5A	30.5	0.799156	PX_4943371	KCNA2	22	0.524382	ORPHA:171617	SPG38
PX_8147689	KIF5A	30.5	0.799156	PX_3416685		22	0.524382	ORPHA:171617	SPG38
PX_8147689	KIF5A	30.5	0.799156	PX_5697846	POLR3A	22	0.524382	ORPHA:171617	SPG38
PX_8147689	KIF5A	30.5	0.799156	PX_5638237	REEP1	22	0.524382	ORPHA:171617	SPG38
PX_8147689	KIF5A	30.5	0.799156	PX_1655685		22	0.524382	ORPHA:171617	SPG38
PX_8147689	KIF5A	30.5	0.799156	PX_3411359		22	0.524382	ORPHA:171617	SPG38
PX_8147689	KIF5A	30.5	0.799156	PX_6257665	UBAP1	22	0.524382	ORPHA:171617	SPG38
PX_8147689	KIF5A	30.5	0.799156	PX_6633478		22	0.524382	ORPHA:171617	SPG38
PX_8147689	KIF5A	30.5	0.799156	PX_7034410		22	0.524382	ORPHA:171617	SPG38
PX_8147689	KIF5A	30.5	0.799156	PX_6401877	KIF5A	23	0.52407	ORPHA:100999	SPG19
PX_8147689	KIF5A	30.5	0.799156	PX_933511		23	0.52407	ORPHA:100999	SPG19
PX_8147689	KIF5A	30.5	0.799156	PX_7394235		23	0.52407	ORPHA:100999	SPG19
PX_8147689	KIF5A	30.5	0.799156	PX_8650459	KIF1A	23	0.52407	ORPHA:100999	SPG19
PX_8147689	KIF5A	30.5	0.799156	PX_6079535		23	0.52407	ORPHA:100999	SPG19
PX_8147689	KIF5A	30.5	0.799156	PX_8291705		23	0.52407	ORPHA:100999	SPG19
PX_8147689	KIF5A	30.5	0.799156	PX_3708326		23	0.52407	ORPHA:100999	SPG19
PX_8147689	KIF5A	30.5	0.799156	PX_7715348		23	0.52407	ORPHA:100999	SPG19
PX_8147689	KIF5A	30.5	0.799156	PX_2622842	KIF5A	23	0.52407	ORPHA:100999	SPG19
PX_8147689	KIF5A	30.5	0.799156	PX_6527501		23	0.52407	ORPHA:100999	SPG19
PX_8147689	KIF5A	30.5	0.799156	PX_4269258		23	0.52407	ORPHA:100999	SPG19
PX_8147689	KIF5A	30.5	0.799156	PX_1471452		23	0.52407	ORPHA:100999	SPG19
PX_8147689	KIF5A	30.5	0.799156	PX_3637237	POLR3A	23	0.52407	ORPHA:100999	SPG19
PX_8147689	KIF5A	30.5	0.799156	PX_4943371	KCNA2	23	0.52407	ORPHA:100999	SPG19
PX_8147689	KIF5A	30.5	0.799156	PX_3416685		23	0.52407	ORPHA:100999	SPG19
PX_8147689	KIF5A	30.5	0.799156	PX_5697846	POLR3A	23	0.52407	ORPHA:100999	SPG19
PX_8147689	KIF5A	30.5	0.799156	PX_5638237	REEP1	23	0.52407	ORPHA:100999	SPG19
PX_8147689	KIF5A	30.5	0.799156	PX_1655685		23	0.52407	ORPHA:100999	SPG19
PX_8147689	KIF5A	30.5	0.799156	PX_3411359		23	0.52407	ORPHA:100999	SPG19
PX_8147689	KIF5A	30.5	0.799156	PX_6257665	UBAP1	23	0.52407	ORPHA:100999	SPG19
PX_8147689	KIF5A	30.5	0.799156	PX_6633478		23	0.52407	ORPHA:100999	SPG19
PX_8147689	KIF5A	30.5	0.799156	PX_7034410		23	0.52407	ORPHA:100999	SPG19
PX_8147689	KIF5A	30.5	0.799156	PX_7394235		24	0.522835	ORPHA:254343	MTPAP
PX_8147689	KIF5A	30.5	0.799156	PX_8650459	KIF1A	24	0.522835	ORPHA:254343	MTPAP
PX_8147689	KIF5A	30.5	0.799156	PX_6401877	KIF5A	24	0.522835	ORPHA:254343	MTPAP
PX_8147689	KIF5A	30.5	0.799156	PX_6079535		24	0.522835	ORPHA:254343	MTPAP
PX_8147689	KIF5A	30.5	0.799156	PX_8291705		24	0.522835	ORPHA:254343	MTPAP
PX_8147689	KIF5A	30.5	0.799156	PX_3708326		24	0.522835	ORPHA:254343	MTPAP
PX_8147689	KIF5A	30.5	0.799156	PX_7715348		24	0.522835	ORPHA:254343	MTPAP
PX_8147689	KIF5A	30.5	0.799156	PX_2622842	KIF5A	24	0.522835	ORPHA:254343	MTPAP
PX_8147689	KIF5A	30.5	0.799156	PX_6527501		24	0.522835	ORPHA:254343	MTPAP
PX_8147689	KIF5A	30.5	0.799156	PX_4269258		24	0.522835	ORPHA:254343	MTPAP
PX_8147689	KIF5A	30.5	0.799156	PX_933511		24	0.522835	ORPHA:254343	MTPAP
PX_8147689	KIF5A	30.5	0.799156	PX_1471452		24	0.522835	ORPHA:254343	MTPAP
PX_8147689	KIF5A	30.5	0.799156	PX_3637237	POLR3A	24	0.522835	ORPHA:254343	MTPAP
PX_8147689	KIF5A	30.5	0.799156	PX_4943371	KCNA2	24	0.522835	ORPHA:254343	MTPAP
PX_8147689	KIF5A	30.5	0.799156	PX_3416685		24	0.522835	ORPHA:254343	MTPAP
PX_8147689	KIF5A	30.5	0.799156	PX_5697846	POLR3A	24	0.522835	ORPHA:254343	MTPAP
PX_8147689	KIF5A	30.5	0.799156	PX_5638237	REEP1	24	0.522835	ORPHA:254343	MTPAP
PX_8147689	KIF5A	30.5	0.799156	PX_1655685		24	0.522835	ORPHA:254343	MTPAP
PX_8147689	KIF5A	30.5	0.799156	PX_3411359		24	0.522835	ORPHA:254343	MTPAP
PX_8147689	KIF5A	30.5	0.799156	PX_6257665	UBAP1	24	0.522835	ORPHA:254343	MTPAP
PX_8147689	KIF5A	30.5	0.799156	PX_6633478		24	0.522835	ORPHA:254343	MTPAP
PX_8147689	KIF5A	30.5	0.799156	PX_7034410		24	0.522835	ORPHA:254343	MTPAP
PX_8147689	KIF5A	30.5	0.799156	PX_5638237	REEP1	25	0.518928	ORPHA:171607	SPG34
PX_8147689	KIF5A	30.5	0.799156	PX_7394235		25	0.518928	ORPHA:171607	SPG34
PX_8147689	KIF5A	30.5	0.799156	PX_8650459	KIF1A	25	0.518928	ORPHA:171607	SPG34
PX_8147689	KIF5A	30.5	0.799156	PX_6401877	KIF5A	25	0.518928	ORPHA:171607	SPG34
PX_8147689	KIF5A	30.5	0.799156	PX_6079535		25	0.518928	ORPHA:171607	SPG34
PX_8147689	KIF5A	30.5	0.799156	PX_8291705		25	0.518928	ORPHA:171607	SPG34
PX_8147689	KIF5A	30.5	0.799156	PX_3708326		25	0.518928	ORPHA:171607	SPG34
PX_8147689	KIF5A	30.5	0.799156	PX_7715348		25	0.518928	ORPHA:171607	SPG34
PX_8147689	KIF5A	30.5	0.799156	PX_2622842	KIF5A	25	0.518928	ORPHA:171607	SPG34
PX_8147689	KIF5A	30.5	0.799156	PX_6527501		25	0.518928	ORPHA:171607	SPG34
PX_8147689	KIF5A	30.5	0.799156	PX_4269258		25	0.518928	ORPHA:171607	SPG34
PX_8147689	KIF5A	30.5	0.799156	PX_933511		25	0.518928	ORPHA:171607	SPG34
PX_8147689	KIF5A	30.5	0.799156	PX_1471452		25	0.518928	ORPHA:171607	SPG34
PX_8147689	KIF5A	30.5	0.799156	PX_3637237	POLR3A	25	0.518928	ORPHA:171607	SPG34
PX_8147689	KIF5A	30.5	0.799156	PX_4943371	KCNA2	25	0.518928	ORPHA:171607	SPG34
PX_8147689	KIF5A	30.5	0.799156	PX_3416685		25	0.518928	ORPHA:171607	SPG34
PX_8147689	KIF5A	30.5	0.799156	PX_5697846	POLR3A	25	0.518928	ORPHA:171607	SPG34
PX_8147689	KIF5A	30.5	0.799156	PX_1655685		25	0.518928	ORPHA:171607	SPG34
PX_8147689	KIF5A	30.5	0.799156	PX_3411359		25	0.518928	ORPHA:171607	SPG34
PX_8147689	KIF5A	30.5	0.799156	PX_6257665	UBAP1	25	0.518928	ORPHA:171607	SPG34
PX_8147689	KIF5A	30.5	0.799156	PX_6633478		25	0.518928	ORPHA:171607	SPG34
PX_8147689	KIF5A	30.5	0.799156	PX_7034410		25	0.518928	ORPHA:171607	SPG34
PX_8147689	KIF5A	30.5	0.799156	PX_4943371	KCNA2	26	0.51862	ORPHA:100994	HSPD1
PX_8147689	KIF5A	30.5	0.799156	PX_7394235		26	0.51862	ORPHA:100994	HSPD1
PX_8147689	KIF5A	30.5	0.799156	PX_8650459	KIF1A	26	0.51862	ORPHA:100994	HSPD1
PX_8147689	KIF5A	30.5	0.799156	PX_6401877	KIF5A	26	0.51862	ORPHA:100994	HSPD1
PX_8147689	KIF5A	30.5	0.799156	PX_6079535		26	0.51862	ORPHA:100994	HSPD1
PX_8147689	KIF5A	30.5	0.799156	PX_6633478		26	0.51862	ORPHA:100994	HSPD1
PX_8147689	KIF5A	30.5	0.799156	PX_8291705		26	0.51862	ORPHA:100994	HSPD1
PX_8147689	KIF5A	30.5	0.799156	PX_3708326		26	0.51862	ORPHA:100994	HSPD1
PX_8147689	KIF5A	30.5	0.799156	PX_7715348		26	0.51862	ORPHA:100994	HSPD1
PX_8147689	KIF5A	30.5	0.799156	PX_2622842	KIF5A	26	0.51862	ORPHA:100994	HSPD1
PX_8147689	KIF5A	30.5	0.799156	PX_6527501		26	0.51862	ORPHA:100994	HSPD1
PX_8147689	KIF5A	30.5	0.799156	PX_4269258		26	0.51862	ORPHA:100994	HSPD1
PX_8147689	KIF5A	30.5	0.799156	PX_933511		26	0.51862	ORPHA:100994	HSPD1
PX_8147689	KIF5A	30.5	0.799156	PX_1471452		26	0.51862	ORPHA:100994	HSPD1
PX_8147689	KIF5A	30.5	0.799156	PX_3637237	POLR3A	26	0.51862	ORPHA:100994	HSPD1
PX_8147689	KIF5A	30.5	0.799156	PX_3416685		26	0.51862	ORPHA:100994	HSPD1
PX_8147689	KIF5A	30.5	0.799156	PX_5697846	POLR3A	26	0.51862	ORPHA:100994	HSPD1
PX_8147689	KIF5A	30.5	0.799156	PX_5638237	REEP1	26	0.51862	ORPHA:100994	HSPD1
PX_8147689	KIF5A	30.5	0.799156	PX_1655685		26	0.51862	ORPHA:100994	HSPD1
PX_8147689	KIF5A	30.5	0.799156	PX_3411359		26	0.51862	ORPHA:100994	HSPD1
PX_8147689	KIF5A	30.5	0.799156	PX_6257665	UBAP1	26	0.51862	ORPHA:100994	HSPD1
PX_8147689	KIF5A	30.5	0.799156	PX_7034410		26	0.51862	ORPHA:100994	HSPD1
PX_8147689	KIF5A	30.5	0.799156	PX_7394235		27	0.515855	ORPHA:101000	SPART
PX_8147689	KIF5A	30.5	0.799156	PX_8650459	KIF1A	27	0.515855	ORPHA:101000	SPART
PX_8147689	KIF5A	30.5	0.799156	PX_6401877	KIF5A	27	0.515855	ORPHA:101000	SPART
PX_8147689	KIF5A	30.5	0.799156	PX_6079535		27	0.515855	ORPHA:101000	SPART
PX_8147689	KIF5A	30.5	0.799156	PX_8291705		27	0.515855	ORPHA:101000	SPART
PX_8147689	KIF5A	30.5	0.799156	PX_3708326		27	0.515855	ORPHA:101000	SPART
PX_8147689	KIF5A	30.5	0.799156	PX_7715348		27	0.515855	ORPHA:101000	SPART
PX_8147689	KIF5A	30.5	0.799156	PX_2622842	KIF5A	27	0.515855	ORPHA:101000	SPART
PX_8147689	KIF5A	30.5	0.799156	PX_6527501		27	0.515855	ORPHA:101000	SPART
PX_8147689	KIF5A	30.5	0.799156	PX_4269258		27	0.515855	ORPHA:101000	SPART
PX_8147689	KIF5A	30.5	0.799156	PX_933511		27	0.515855	ORPHA:101000	SPART
PX_8147689	KIF5A	30.5	0.799156	PX_1471452		27	0.515855	ORPHA:101000	SPART
PX_8147689	KIF5A	30.5	0.799156	PX_3637237	POLR3A	27	0.515855	ORPHA:101000	SPART
PX_8147689	KIF5A	30.5	0.799156	PX_4943371	KCNA2	27	0.515855	ORPHA:101000	SPART
PX_8147689	KIF5A	30.5	0.799156	PX_3416685		27	0.515855	ORPHA:101000	SPART
PX_8147689	KIF5A	30.5	0.799156	PX_5697846	POLR3A	27	0.515855	ORPHA:101000	SPART
PX_8147689	KIF5A	30.5	0.799156	PX_5638237	REEP1	27	0.515855	ORPHA:101000	SPART
PX_8147689	KIF5A	30.5	0.799156	PX_1655685		27	0.515855	ORPHA:101000	SPART
PX_8147689	KIF5A	30.5	0.799156	PX_3411359		27	0.515855	ORPHA:101000	SPART
PX_8147689	KIF5A	30.5	0.799156	PX_6257665	UBAP1	27	0.515855	ORPHA:101000	SPART
PX_8147689	KIF5A	30.5	0.799156	PX_6633478		27	0.515855	ORPHA:101000	SPART
PX_8147689	KIF5A	30.5	0.799156	PX_7034410		27	0.515855	ORPHA:101000	SPART
PX_8147689	KIF5A	30.5	0.799156	PX_7394235		28	0.515675	ORPHA:100993	RTN2
PX_8147689	KIF5A	30.5	0.799156	PX_8650459	KIF1A	28	0.515675	ORPHA:100993	RTN2
PX_8147689	KIF5A	30.5	0.799156	PX_6401877	KIF5A	28	0.515675	ORPHA:100993	RTN2
PX_8147689	KIF5A	30.5	0.799156	PX_6079535		28	0.515675	ORPHA:100993	RTN2
PX_8147689	KIF5A	30.5	0.799156	PX_8291705		28	0.515675	ORPHA:100993	RTN2
PX_8147689	KIF5A	30.5	0.799156	PX_3708326		28	0.515675	ORPHA:100993	RTN2
PX_8147689	KIF5A	30.5	0.799156	PX_7715348		28	0.515675	ORPHA:100993	RTN2
PX_8147689	KIF5A	30.5	0.799156	PX_2622842	KIF5A	28	0.515675	ORPHA:100993	RTN2
PX_8147689	KIF5A	30.5	0.799156	PX_6527501		28	0.515675	ORPHA:100993	RTN2
PX_8147689	KIF5A	30.5	0.799156	PX_4269258		28	0.515675	ORPHA:100993	RTN2
PX_8147689	KIF5A	30.5	0.799156	PX_933511		28	0.515675	ORPHA:100993	RTN2
PX_8147689	KIF5A	30.5	0.799156	PX_1471452		28	0.515675	ORPHA:100993	RTN2
PX_8147689	KIF5A	30.5	0.799156	PX_3637237	POLR3A	28	0.515675	ORPHA:100993	RTN2
PX_8147689	KIF5A	30.5	0.799156	PX_4943371	KCNA2	28	0.515675	ORPHA:100993	RTN2
PX_8147689	KIF5A	30.5	0.799156	PX_3416685		28	0.515675	ORPHA:100993	RTN2
PX_8147689	KIF5A	30.5	0.799156	PX_5697846	POLR3A	28	0.515675	ORPHA:100993	RTN2
PX_8147689	KIF5A	30.5	0.799156	PX_5638237	REEP1	28	0.515675	ORPHA:100993	RTN2
PX_8147689	KIF5A	30.5	0.799156	PX_1655685		28	0.515675	ORPHA:100993	RTN2
PX_8147689	KIF5A	30.5	0.799156	PX_3411359		28	0.515675	ORPHA:100993	RTN2
PX_8147689	KIF5A	30.5	0.799156	PX_6257665	UBAP1	28	0.515675	ORPHA:100993	RTN2
PX_8147689	KIF5A	30.5	0.799156	PX_6633478		28	0.515675	ORPHA:100993	RTN2
PX_8147689	KIF5A	30.5	0.799156	PX_7034410		28	0.515675	ORPHA:100993	RTN2
PX_8147689	KIF5A	30.5	0.799156	PX_6527501		29	0.508947	ORPHA:401800	WDR48
PX_8147689	KIF5A	30.5	0.799156	PX_7394235		29	0.508947	ORPHA:401800	WDR48
PX_8147689	KIF5A	30.5	0.799156	PX_8650459	KIF1A	29	0.508947	ORPHA:401800	WDR48
PX_8147689	KIF5A	30.5	0.799156	PX_6401877	KIF5A	29	0.508947	ORPHA:401800	WDR48
PX_8147689	KIF5A	30.5	0.799156	PX_6079535		29	0.508947	ORPHA:401800	WDR48
PX_8147689	KIF5A	30.5	0.799156	PX_8291705		29	0.508947	ORPHA:401800	WDR48
PX_8147689	KIF5A	30.5	0.799156	PX_3708326		29	0.508947	ORPHA:401800	WDR48
PX_8147689	KIF5A	30.5	0.799156	PX_7715348		29	0.508947	ORPHA:401800	WDR48
PX_8147689	KIF5A	30.5	0.799156	PX_2622842	KIF5A	29	0.508947	ORPHA:401800	WDR48
PX_8147689	KIF5A	30.5	0.799156	PX_4269258		29	0.508947	ORPHA:401800	WDR48
PX_8147689	KIF5A	30.5	0.799156	PX_933511		29	0.508947	ORPHA:401800	WDR48
PX_8147689	KIF5A	30.5	0.799156	PX_1471452		29	0.508947	ORPHA:401800	WDR48
PX_8147689	KIF5A	30.5	0.799156	PX_3637237	POLR3A	29	0.508947	ORPHA:401800	WDR48
PX_8147689	KIF5A	30.5	0.799156	PX_4943371	KCNA2	29	0.508947	ORPHA:401800	WDR48
PX_8147689	KIF5A	30.5	0.799156	PX_3416685		29	0.508947	ORPHA:401800	WDR48
PX_8147689	KIF5A	30.5	0.799156	PX_5697846	POLR3A	29	0.508947	ORPHA:401800	WDR48
PX_8147689	KIF5A	30.5	0.799156	PX_5638237	REEP1	29	0.508947	ORPHA:401800	WDR48
PX_8147689	KIF5A	30.5	0.799156	PX_1655685		29	0.508947	ORPHA:401800	WDR48
PX_8147689	KIF5A	30.5	0.799156	PX_3411359		29	0.508947	ORPHA:401800	WDR48
PX_8147689	KIF5A	30.5	0.799156	PX_6257665	UBAP1	29	0.508947	ORPHA:401800	WDR48
PX_8147689	KIF5A	30.5	0.799156	PX_6633478		29	0.508947	ORPHA:401800	WDR48
PX_8147689	KIF5A	30.5	0.799156	PX_7034410		29	0.508947	ORPHA:401800	WDR48
PX_8147689	KIF5A	30.5	0.799156	PX_7394235		30	0.505087	ORPHA:320365	SPG36
PX_8147689	KIF5A	30.5	0.799156	PX_8650459	KIF1A	30	0.505087	ORPHA:320365	SPG36
PX_8147689	KIF5A	30.5	0.799156	PX_6401877	KIF5A	30	0.505087	ORPHA:320365	SPG36
PX_8147689	KIF5A	30.5	0.799156	PX_6079535		30	0.505087	ORPHA:320365	SPG36
PX_8147689	KIF5A	30.5	0.799156	PX_8291705		30	0.505087	ORPHA:320365	SPG36
PX_8147689	KIF5A	30.5	0.799156	PX_3708326		30	0.505087	ORPHA:320365	SPG36
PX_8147689	KIF5A	30.5	0.799156	PX_7715348		30	0.505087	ORPHA:320365	SPG36
PX_8147689	KIF5A	30.5	0.799156	PX_2622842	KIF5A	30	0.505087	ORPHA:320365	SPG36
PX_8147689	KIF5A	30.5	0.799156	PX_6527501		30	0.505087	ORPHA:320365	SPG36
PX_8147689	KIF5A	30.5	0.799156	PX_4269258		30	0.505087	ORPHA:320365	SPG36
PX_8147689	KIF5A	30.5	0.799156	PX_933511		30	0.505087	ORPHA:320365	SPG36
PX_8147689	KIF5A	30.5	0.799156	PX_1471452		30	0.505087	ORPHA:320365	SPG36
PX_8147689	KIF5A	30.5	0.799156	PX_3637237	POLR3A	30	0.505087	ORPHA:320365	SPG36
PX_8147689	KIF5A	30.5	0.799156	PX_4943371	KCNA2	30	0.505087	ORPHA:320365	SPG36
PX_8147689	KIF5A	30.5	0.799156	PX_3416685		30	0.505087	ORPHA:320365	SPG36
PX_8147689	KIF5A	30.5	0.799156	PX_5697846	POLR3A	30	0.505087	ORPHA:320365	SPG36
PX_8147689	KIF5A	30.5	0.799156	PX_5638237	REEP1	30	0.505087	ORPHA:320365	SPG36
PX_8147689	KIF5A	30.5	0.799156	PX_1655685		30	0.505087	ORPHA:320365	SPG36
PX_8147689	KIF5A	30.5	0.799156	PX_3411359		30	0.505087	ORPHA:320365	SPG36
PX_8147689	KIF5A	30.5	0.799156	PX_6257665	UBAP1	30	0.505087	ORPHA:320365	SPG36
PX_8147689	KIF5A	30.5	0.799156	PX_6633478		30	0.505087	ORPHA:320365	SPG36
PX_8147689	KIF5A	30.5	0.799156	PX_7034410		30	0.505087	ORPHA:320365	SPG36
PX_8147689	KIF5A	30.5	0.799156	PX_2622842	KIF5A	31	0.503876	ORPHA:401785	ERLIN1
PX_8147689	KIF5A	30.5	0.799156	PX_4943371	KCNA2	31	0.503876	ORPHA:401785	ERLIN1
PX_8147689	KIF5A	30.5	0.799156	PX_7394235		31	0.503876	ORPHA:401785	ERLIN1
PX_8147689	KIF5A	30.5	0.799156	PX_8650459	KIF1A	31	0.503876	ORPHA:401785	ERLIN1
PX_8147689	KIF5A	30.5	0.799156	PX_6401877	KIF5A	31	0.503876	ORPHA:401785	ERLIN1
PX_8147689	KIF5A	30.5	0.799156	PX_6079535		31	0.503876	ORPHA:401785	ERLIN1
PX_8147689	KIF5A	30.5	0.799156	PX_8291705		31	0.503876	ORPHA:401785	ERLIN1
PX_8147689	KIF5A	30.5	0.799156	PX_3708326		31	0.503876	ORPHA:401785	ERLIN1
PX_8147689	KIF5A	30.5	0.799156	PX_7715348		31	0.503876	ORPHA:401785	ERLIN1
PX_8147689	KIF5A	30.5	0.799156	PX_6527501		31	0.503876	ORPHA:401785	ERLIN1
PX_8147689	KIF5A	30.5	0.799156	PX_4269258		31	0.503876	ORPHA:401785	ERLIN1
PX_8147689	KIF5A	30.5	0.799156	PX_933511		31	0.503876	ORPHA:401785	ERLIN1
PX_8147689	KIF5A	30.5	0.799156	PX_1471452		31	0.503876	ORPHA:401785	ERLIN1
PX_8147689	KIF5A	30.5	0.799156	PX_3637237	POLR3A	31	0.503876	ORPHA:401785	ERLIN1
PX_8147689	KIF5A	30.5	0.799156	PX_3416685		31	0.503876	ORPHA:401785	ERLIN1
PX_8147689	KIF5A	30.5	0.799156	PX_5697846	POLR3A	31	0.503876	ORPHA:401785	ERLIN1
PX_8147689	KIF5A	30.5	0.799156	PX_5638237	REEP1	31	0.503876	ORPHA:401785	ERLIN1
PX_8147689	KIF5A	30.5	0.799156	PX_1655685		31	0.503876	ORPHA:401785	ERLIN1
PX_8147689	KIF5A	30.5	0.799156	PX_3411359		31	0.503876	ORPHA:401785	ERLIN1
PX_8147689	KIF5A	30.5	0.799156	PX_6257665	UBAP1	31	0.503876	ORPHA:401785	ERLIN1
PX_8147689	KIF5A	30.5	0.799156	PX_6633478		31	0.503876	ORPHA:401785	ERLIN1
PX_8147689	KIF5A	30.5	0.799156	PX_7034410		31	0.503876	ORPHA:401785	ERLIN1
PX_8147689	KIF5A	30.5	0.799156	PX_7394235		32	0.501857	ORPHA:100991	KIF5A
PX_8147689	KIF5A	30.5	0.799156	PX_3411359		32	0.501857	ORPHA:100991	KIF5A
PX_8147689	KIF5A	30.5	0.799156	PX_8650459	KIF1A	32	0.501857	ORPHA:100991	KIF5A
PX_8147689	KIF5A	30.5	0.799156	PX_6401877	KIF5A	32	0.501857	ORPHA:100991	KIF5A
PX_8147689	KIF5A	30.5	0.799156	PX_6079535		32	0.501857	ORPHA:100991	KIF5A
PX_8147689	KIF5A	30.5	0.799156	PX_8291705		32	0.501857	ORPHA:100991	KIF5A
PX_8147689	KIF5A	30.5	0.799156	PX_3708326		32	0.501857	ORPHA:100991	KIF5A
PX_8147689	KIF5A	30.5	0.799156	PX_7715348		32	0.501857	ORPHA:100991	KIF5A
PX_8147689	KIF5A	30.5	0.799156	PX_2622842	KIF5A	32	0.501857	ORPHA:100991	KIF5A
PX_8147689	KIF5A	30.5	0.799156	PX_6527501		32	0.501857	ORPHA:100991	KIF5A
PX_8147689	KIF5A	30.5	0.799156	PX_4269258		32	0.501857	ORPHA:100991	KIF5A
PX_8147689	KIF5A	30.5	0.799156	PX_933511		32	0.501857	ORPHA:100991	KIF5A
PX_8147689	KIF5A	30.5	0.799156	PX_1471452		32	0.501857	ORPHA:100991	KIF5A
PX_8147689	KIF5A	30.5	0.799156	PX_3637237	POLR3A	32	0.501857	ORPHA:100991	KIF5A
PX_8147689	KIF5A	30.5	0.799156	PX_4943371	KCNA2	32	0.501857	ORPHA:100991	KIF5A
PX_8147689	KIF5A	30.5	0.799156	PX_3416685		32	0.501857	ORPHA:100991	KIF5A
PX_8147689	KIF5A	30.5	0.799156	PX_5697846	POLR3A	32	0.501857	ORPHA:100991	KIF5A
PX_8147689	KIF5A	30.5	0.799156	PX_5638237	REEP1	32	0.501857	ORPHA:100991	KIF5A
PX_8147689	KIF5A	30.5	0.799156	PX_1655685		32	0.501857	ORPHA:100991	KIF5A
PX_8147689	KIF5A	30.5	0.799156	PX_6257665	UBAP1	32	0.501857	ORPHA:100991	KIF5A
PX_8147689	KIF5A	30.5	0.799156	PX_6633478		32	0.501857	ORPHA:100991	KIF5A
PX_8147689	KIF5A	30.5	0.799156	PX_7034410		32	0.501857	ORPHA:100991	KIF5A
PX_8147689	KIF5A	30.5	0.799156	PX_933511		33	0.498934	ORPHA:320355	SPG41
PX_8147689	KIF5A	30.5	0.799156	PX_7394235		33	0.498934	ORPHA:320355	SPG41
PX_8147689	KIF5A	30.5	0.799156	PX_8650459	KIF1A	33	0.498934	ORPHA:320355	SPG41
PX_8147689	KIF5A	30.5	0.799156	PX_6401877	KIF5A	33	0.498934	ORPHA:320355	SPG41
PX_8147689	KIF5A	30.5	0.799156	PX_6079535		33	0.498934	ORPHA:320355	SPG41
PX_8147689	KIF5A	30.5	0.799156	PX_8291705		33	0.498934	ORPHA:320355	SPG41
PX_8147689	KIF5A	30.5	0.799156	PX_3708326		33	0.498934	ORPHA:320355	SPG41
PX_8147689	KIF5A	30.5	0.799156	PX_7715348		33	0.498934	ORPHA:320355	SPG41
PX_8147689	KIF5A	30.5	0.799156	PX_2622842	KIF5A	33	0.498934	ORPHA:320355	SPG41
PX_8147689	KIF5A	30.5	0.799156	PX_6527501		33	0.498934	ORPHA:320355	SPG41
PX_8147689	KIF5A	30.5	0.799156	PX_4269258		33	0.498934	ORPHA:320355	SPG41
PX_8147689	KIF5A	30.5	0.799156	PX_1471452		33	0.498934	ORPHA:320355	SPG41
PX_8147689	KIF5A	30.5	0.799156	PX_3637237	POLR3A	33	0.498934	ORPHA:320355	SPG41
PX_8147689	KIF5A	30.5	0.799156	PX_4943371	KCNA2	33	0.498934	ORPHA:320355	SPG41
PX_8147689	KIF5A	30.5	0.799156	PX_3416685		33	0.498934	ORPHA:320355	SPG41
PX_8147689	KIF5A	30.5	0.799156	PX_5697846	POLR3A	33	0.498934	ORPHA:320355	SPG41
PX_8147689	KIF5A	30.5	0.799156	PX_5638237	REEP1	33	0.498934	ORPHA:320355	SPG41
PX_8147689	KIF5A	30.5	0.799156	PX_1655685		33	0.498934	ORPHA:320355	SPG41
PX_8147689	KIF5A	30.5	0.799156	PX_3411359		33	0.498934	ORPHA:320355	SPG41
PX_8147689	KIF5A	30.5	0.799156	PX_6257665	UBAP1	33	0.498934	ORPHA:320355	SPG41
PX_8147689	KIF5A	30.5	0.799156	PX_6633478		33	0.498934	ORPHA:320355	SPG41
PX_8147689	KIF5A	30.5	0.799156	PX_7034410		33	0.498934	ORPHA:320355	SPG41
PX_8147689	KIF5A	30.5	0.799156	PX_7394235		35	0.492591	ORPHA:447757	ALDH18A1
PX_8147689	KIF5A	30.5	0.799156	PX_3411359		35	0.492591	ORPHA:447757	ALDH18A1
PX_8147689	KIF5A	30.5	0.799156	PX_3416685		35	0.492591	ORPHA:447757	ALDH18A1
PX_8147689	KIF5A	30.5	0.799156	PX_8650459	KIF1A	35	0.492591	ORPHA:447757	ALDH18A1
PX_8147689	KIF5A	30.5	0.799156	PX_6401877	KIF5A	35	0.492591	ORPHA:447757	ALDH18A1
PX_8147689	KIF5A	30.5	0.799156	PX_6079535		35	0.492591	ORPHA:447757	ALDH18A1
PX_8147689	KIF5A	30.5	0.799156	PX_8291705		35	0.492591	ORPHA:447757	ALDH18A1
PX_8147689	KIF5A	30.5	0.799156	PX_3708326		35	0.492591	ORPHA:447757	ALDH18A1
PX_8147689	KIF5A	30.5	0.799156	PX_7715348		35	0.492591	ORPHA:447757	ALDH18A1
PX_8147689	KIF5A	30.5	0.799156	PX_2622842	KIF5A	35	0.492591	ORPHA:447757	ALDH18A1
PX_8147689	KIF5A	30.5	0.799156	PX_6527501		35	0.492591	ORPHA:447757	ALDH18A1
PX_8147689	KIF5A	30.5	0.799156	PX_4269258		35	0.492591	ORPHA:447757	ALDH18A1
PX_8147689	KIF5A	30.5	0.799156	PX_933511		35	0.492591	ORPHA:447757	ALDH18A1
PX_8147689	KIF5A	30.5	0.799156	PX_1471452		35	0.492591	ORPHA:447757	ALDH18A1
PX_8147689	KIF5A	30.5	0.799156	PX_3637237	POLR3A	35	0.492591	ORPHA:447757	ALDH18A1
PX_8147689	KIF5A	30.5	0.799156	PX_4943371	KCNA2	35	0.492591	ORPHA:447757	ALDH18A1
PX_8147689	KIF5A	30.5	0.799156	PX_5697846	POLR3A	35	0.492591	ORPHA:447757	ALDH18A1
PX_8147689	KIF5A	30.5	0.799156	PX_5638237	REEP1	35	0.492591	ORPHA:447757	ALDH18A1
PX_8147689	KIF5A	30.5	0.799156	PX_1655685		35	0.492591	ORPHA:447757	ALDH18A1
PX_8147689	KIF5A	30.5	0.799156	PX_6257665	UBAP1	35	0.492591	ORPHA:447757	ALDH18A1
PX_8147689	KIF5A	30.5	0.799156	PX_6633478		35	0.492591	ORPHA:447757	ALDH18A1
PX_8147689	KIF5A	30.5	0.799156	PX_7034410		35	0.492591	ORPHA:447757	ALDH18A1
PX_8147689	KIF5A	30.5	0.799156	PX_7394235		36	0.486336	ORPHA:139480	PNPLA6
PX_8147689	KIF5A	30.5	0.799156	PX_8650459	KIF1A	36	0.486336	ORPHA:139480	PNPLA6
PX_8147689	KIF5A	30.5	0.799156	PX_6401877	KIF5A	36	0.486336	ORPHA:139480	PNPLA6
PX_8147689	KIF5A	30.5	0.799156	PX_6079535		36	0.486336	ORPHA:139480	PNPLA6
PX_8147689	KIF5A	30.5	0.799156	PX_6633478		36	0.486336	ORPHA:139480	PNPLA6
PX_8147689	KIF5A	30.5	0.799156	PX_8291705		36	0.486336	ORPHA:139480	PNPLA6
PX_8147689	KIF5A	30.5	0.799156	PX_3708326		36	0.486336	ORPHA:139480	PNPLA6
PX_8147689	KIF5A	30.5	0.799156	PX_7715348		36	0.486336	ORPHA:139480	PNPLA6
PX_8147689	KIF5A	30.5	0.799156	PX_2622842	KIF5A	36	0.486336	ORPHA:139480	PNPLA6
PX_8147689	KIF5A	30.5	0.799156	PX_6527501		36	0.486336	ORPHA:139480	PNPLA6
PX_8147689	KIF5A	30.5	0.799156	PX_4269258		36	0.486336	ORPHA:139480	PNPLA6
PX_8147689	KIF5A	30.5	0.799156	PX_933511		36	0.486336	ORPHA:139480	PNPLA6
PX_8147689	KIF5A	30.5	0.799156	PX_1471452		36	0.486336	ORPHA:139480	PNPLA6
PX_8147689	KIF5A	30.5	0.799156	PX_3637237	POLR3A	36	0.486336	ORPHA:139480	PNPLA6
PX_8147689	KIF5A	30.5	0.799156	PX_4943371	KCNA2	36	0.486336	ORPHA:139480	PNPLA6
PX_8147689	KIF5A	30.5	0.799156	PX_3416685		36	0.486336	ORPHA:139480	PNPLA6
PX_8147689	KIF5A	30.5	0.799156	PX_5697846	POLR3A	36	0.486336	ORPHA:139480	PNPLA6
PX_8147689	KIF5A	30.5	0.799156	PX_5638237	REEP1	36	0.486336	ORPHA:139480	PNPLA6
PX_8147689	KIF5A	30.5	0.799156	PX_1655685		36	0.486336	ORPHA:139480	PNPLA6
PX_8147689	KIF5A	30.5	0.799156	PX_3411359		36	0.486336	ORPHA:139480	PNPLA6
PX_8147689	KIF5A	30.5	0.799156	PX_6257665	UBAP1	36	0.486336	ORPHA:139480	PNPLA6
PX_8147689	KIF5A	30.5	0.799156	PX_7034410		36	0.486336	ORPHA:139480	PNPLA6
PX_8147689	KIF5A	30.5	0.799156	PX_6527501		37	0.485326	ORPHA:247604	ERLIN2
PX_8147689	KIF5A	30.5	0.799156	PX_7394235		37	0.485326	ORPHA:247604	ERLIN2
PX_8147689	KIF5A	30.5	0.799156	PX_7394235		37	0.485326	ORPHA:247604	ALS2
PX_8147689	KIF5A	30.5	0.799156	PX_8650459	KIF1A	37	0.485326	ORPHA:247604	ALS2
PX_8147689	KIF5A	30.5	0.799156	PX_8650459	KIF1A	37	0.485326	ORPHA:247604	ERLIN2
PX_8147689	KIF5A	30.5	0.799156	PX_6401877	KIF5A	37	0.485326	ORPHA:247604	ERLIN2
PX_8147689	KIF5A	30.5	0.799156	PX_6401877	KIF5A	37	0.485326	ORPHA:247604	ALS2
PX_8147689	KIF5A	30.5	0.799156	PX_6079535		37	0.485326	ORPHA:247604	ALS2
PX_8147689	KIF5A	30.5	0.799156	PX_6079535		37	0.485326	ORPHA:247604	ERLIN2
PX_8147689	KIF5A	30.5	0.799156	PX_8291705		37	0.485326	ORPHA:247604	ERLIN2
PX_8147689	KIF5A	30.5	0.799156	PX_8291705		37	0.485326	ORPHA:247604	ALS2
PX_8147689	KIF5A	30.5	0.799156	PX_3708326		37	0.485326	ORPHA:247604	ERLIN2
PX_8147689	KIF5A	30.5	0.799156	PX_3708326		37	0.485326	ORPHA:247604	ALS2
PX_8147689	KIF5A	30.5	0.799156	PX_7715348		37	0.485326	ORPHA:247604	ALS2
PX_8147689	KIF5A	30.5	0.799156	PX_7715348		37	0.485326	ORPHA:247604	ERLIN2
PX_8147689	KIF5A	30.5	0.799156	PX_2622842	KIF5A	37	0.485326	ORPHA:247604	ALS2
PX_8147689	KIF5A	30.5	0.799156	PX_2622842	KIF5A	37	0.485326	ORPHA:247604	ERLIN2
PX_8147689	KIF5A	30.5	0.799156	PX_6527501		37	0.485326	ORPHA:247604	ALS2
PX_8147689	KIF5A	30.5	0.799156	PX_4269258		37	0.485326	ORPHA:247604	ERLIN2
PX_8147689	KIF5A	30.5	0.799156	PX_4269258		37	0.485326	ORPHA:247604	ALS2
PX_8147689	KIF5A	30.5	0.799156	PX_933511		37	0.485326	ORPHA:247604	ERLIN2
PX_8147689	KIF5A	30.5	0.799156	PX_933511		37	0.485326	ORPHA:247604	ALS2
PX_8147689	KIF5A	30.5	0.799156	PX_1471452		37	0.485326	ORPHA:247604	ALS2
PX_8147689	KIF5A	30.5	0.799156	PX_1471452		37	0.485326	ORPHA:247604	ERLIN2
PX_8147689	KIF5A	30.5	0.799156	PX_3637237	POLR3A	37	0.485326	ORPHA:247604	ALS2
PX_8147689	KIF5A	30.5	0.799156	PX_3637237	POLR3A	37	0.485326	ORPHA:247604	ERLIN2
PX_8147689	KIF5A	30.5	0.799156	PX_4943371	KCNA2	37	0.485326	ORPHA:247604	ERLIN2
PX_8147689	KIF5A	30.5	0.799156	PX_4943371	KCNA2	37	0.485326	ORPHA:247604	ALS2
PX_8147689	KIF5A	30.5	0.799156	PX_3416685		37	0.485326	ORPHA:247604	ERLIN2
PX_8147689	KIF5A	30.5	0.799156	PX_3416685		37	0.485326	ORPHA:247604	ALS2
PX_8147689	KIF5A	30.5	0.799156	PX_5697846	POLR3A	37	0.485326	ORPHA:247604	ERLIN2
PX_8147689	KIF5A	30.5	0.799156	PX_5697846	POLR3A	37	0.485326	ORPHA:247604	ALS2
PX_8147689	KIF5A	30.5	0.799156	PX_5638237	REEP1	37	0.485326	ORPHA:247604	ERLIN2
PX_8147689	KIF5A	30.5	0.799156	PX_5638237	REEP1	37	0.485326	ORPHA:247604	ALS2
PX_8147689	KIF5A	30.5	0.799156	PX_1655685		37	0.485326	ORPHA:247604	ERLIN2
PX_8147689	KIF5A	30.5	0.799156	PX_1655685		37	0.485326	ORPHA:247604	ALS2
PX_8147689	KIF5A	30.5	0.799156	PX_3411359		37	0.485326	ORPHA:247604	ERLIN2
PX_8147689	KIF5A	30.5	0.799156	PX_3411359		37	0.485326	ORPHA:247604	ALS2
PX_8147689	KIF5A	30.5	0.799156	PX_6257665	UBAP1	37	0.485326	ORPHA:247604	ALS2
PX_8147689	KIF5A	30.5	0.799156	PX_6257665	UBAP1	37	0.485326	ORPHA:247604	ERLIN2
PX_8147689	KIF5A	30.5	0.799156	PX_6633478		37	0.485326	ORPHA:247604	ALS2
PX_8147689	KIF5A	30.5	0.799156	PX_6633478		37	0.485326	ORPHA:247604	ERLIN2
PX_8147689	KIF5A	30.5	0.799156	PX_7034410		37	0.485326	ORPHA:247604	ERLIN2
PX_8147689	KIF5A	30.5	0.799156	PX_7034410		37	0.485326	ORPHA:247604	ALS2
PX_8147689	KIF5A	30.5	0.799156	PX_7394235		38	0.484863	ORPHA:357043	SETX
PX_8147689	KIF5A	30.5	0.799156	PX_8650459	KIF1A	38	0.484863	ORPHA:357043	SETX
PX_8147689	KIF5A	30.5	0.799156	PX_6401877	KIF5A	38	0.484863	ORPHA:357043	SETX
PX_8147689	KIF5A	30.5	0.799156	PX_6079535		38	0.484863	ORPHA:357043	SETX
PX_8147689	KIF5A	30.5	0.799156	PX_8291705		38	0.484863	ORPHA:357043	SETX
PX_8147689	KIF5A	30.5	0.799156	PX_3708326		38	0.484863	ORPHA:357043	SETX
PX_8147689	KIF5A	30.5	0.799156	PX_7715348		38	0.484863	ORPHA:357043	SETX
PX_8147689	KIF5A	30.5	0.799156	PX_2622842	KIF5A	38	0.484863	ORPHA:357043	SETX
PX_8147689	KIF5A	30.5	0.799156	PX_6527501		38	0.484863	ORPHA:357043	SETX
PX_8147689	KIF5A	30.5	0.799156	PX_4269258		38	0.484863	ORPHA:357043	SETX
PX_8147689	KIF5A	30.5	0.799156	PX_933511		38	0.484863	ORPHA:357043	SETX
PX_8147689	KIF5A	30.5	0.799156	PX_1471452		38	0.484863	ORPHA:357043	SETX
PX_8147689	KIF5A	30.5	0.799156	PX_3637237	POLR3A	38	0.484863	ORPHA:357043	SETX
PX_8147689	KIF5A	30.5	0.799156	PX_4943371	KCNA2	38	0.484863	ORPHA:357043	SETX
PX_8147689	KIF5A	30.5	0.799156	PX_3416685		38	0.484863	ORPHA:357043	SETX
PX_8147689	KIF5A	30.5	0.799156	PX_5697846	POLR3A	38	0.484863	ORPHA:357043	SETX
PX_8147689	KIF5A	30.5	0.799156	PX_5638237	REEP1	38	0.484863	ORPHA:357043	SETX
PX_8147689	KIF5A	30.5	0.799156	PX_1655685		38	0.484863	ORPHA:357043	SETX
PX_8147689	KIF5A	30.5	0.799156	PX_3411359		38	0.484863	ORPHA:357043	SETX
PX_8147689	KIF5A	30.5	0.799156	PX_6257665	UBAP1	38	0.484863	ORPHA:357043	SETX
PX_8147689	KIF5A	30.5	0.799156	PX_6633478		38	0.484863	ORPHA:357043	SETX
PX_8147689	KIF5A	30.5	0.799156	PX_7034410		38	0.484863	ORPHA:357043	SETX
PX_8147689	KIF5A	30.5	0.799156	PX_1471452		39	0.484002	ORPHA:466722	FARS2
PX_8147689	KIF5A	30.5	0.799156	PX_3637237	POLR3A	39	0.484002	ORPHA:466722	FARS2
PX_8147689	KIF5A	30.5	0.799156	PX_7394235		39	0.484002	ORPHA:466722	FARS2
PX_8147689	KIF5A	30.5	0.799156	PX_8650459	KIF1A	39	0.484002	ORPHA:466722	FARS2
PX_8147689	KIF5A	30.5	0.799156	PX_6401877	KIF5A	39	0.484002	ORPHA:466722	FARS2
PX_8147689	KIF5A	30.5	0.799156	PX_6079535		39	0.484002	ORPHA:466722	FARS2
PX_8147689	KIF5A	30.5	0.799156	PX_8291705		39	0.484002	ORPHA:466722	FARS2
PX_8147689	KIF5A	30.5	0.799156	PX_7034410		39	0.484002	ORPHA:466722	FARS2
PX_8147689	KIF5A	30.5	0.799156	PX_3708326		39	0.484002	ORPHA:466722	FARS2
PX_8147689	KIF5A	30.5	0.799156	PX_7715348		39	0.484002	ORPHA:466722	FARS2
PX_8147689	KIF5A	30.5	0.799156	PX_2622842	KIF5A	39	0.484002	ORPHA:466722	FARS2
PX_8147689	KIF5A	30.5	0.799156	PX_6527501		39	0.484002	ORPHA:466722	FARS2
PX_8147689	KIF5A	30.5	0.799156	PX_4269258		39	0.484002	ORPHA:466722	FARS2
PX_8147689	KIF5A	30.5	0.799156	PX_933511		39	0.484002	ORPHA:466722	FARS2
PX_8147689	KIF5A	30.5	0.799156	PX_4943371	KCNA2	39	0.484002	ORPHA:466722	FARS2
PX_8147689	KIF5A	30.5	0.799156	PX_3416685		39	0.484002	ORPHA:466722	FARS2
PX_8147689	KIF5A	30.5	0.799156	PX_5697846	POLR3A	39	0.484002	ORPHA:466722	FARS2
PX_8147689	KIF5A	30.5	0.799156	PX_5638237	REEP1	39	0.484002	ORPHA:466722	FARS2
PX_8147689	KIF5A	30.5	0.799156	PX_1655685		39	0.484002	ORPHA:466722	FARS2
PX_8147689	KIF5A	30.5	0.799156	PX_3411359		39	0.484002	ORPHA:466722	FARS2
PX_8147689	KIF5A	30.5	0.799156	PX_6257665	UBAP1	39	0.484002	ORPHA:466722	FARS2
PX_8147689	KIF5A	30.5	0.799156	PX_6633478		39	0.484002	ORPHA:466722	FARS2
PX_8147689	KIF5A	30.5	0.799156	PX_3416685		40	0.481167	ORPHA:401815	ARSI
PX_8147689	KIF5A	30.5	0.799156	PX_7394235		40	0.481167	ORPHA:401815	ARSI
PX_8147689	KIF5A	30.5	0.799156	PX_8650459	KIF1A	40	0.481167	ORPHA:401815	ARSI
PX_8147689	KIF5A	30.5	0.799156	PX_6401877	KIF5A	40	0.481167	ORPHA:401815	ARSI
PX_8147689	KIF5A	30.5	0.799156	PX_6079535		40	0.481167	ORPHA:401815	ARSI
PX_8147689	KIF5A	30.5	0.799156	PX_8291705		40	0.481167	ORPHA:401815	ARSI
PX_8147689	KIF5A	30.5	0.799156	PX_3708326		40	0.481167	ORPHA:401815	ARSI
PX_8147689	KIF5A	30.5	0.799156	PX_7715348		40	0.481167	ORPHA:401815	ARSI
PX_8147689	KIF5A	30.5	0.799156	PX_2622842	KIF5A	40	0.481167	ORPHA:401815	ARSI
PX_8147689	KIF5A	30.5	0.799156	PX_6527501		40	0.481167	ORPHA:401815	ARSI
PX_8147689	KIF5A	30.5	0.799156	PX_4269258		40	0.481167	ORPHA:401815	ARSI
PX_8147689	KIF5A	30.5	0.799156	PX_933511		40	0.481167	ORPHA:401815	ARSI
PX_8147689	KIF5A	30.5	0.799156	PX_1471452		40	0.481167	ORPHA:401815	ARSI
PX_8147689	KIF5A	30.5	0.799156	PX_3637237	POLR3A	40	0.481167	ORPHA:401815	ARSI
PX_8147689	KIF5A	30.5	0.799156	PX_4943371	KCNA2	40	0.481167	ORPHA:401815	ARSI
PX_8147689	KIF5A	30.5	0.799156	PX_5697846	POLR3A	40	0.481167	ORPHA:401815	ARSI
PX_8147689	KIF5A	30.5	0.799156	PX_5638237	REEP1	40	0.481167	ORPHA:401815	ARSI
PX_8147689	KIF5A	30.5	0.799156	PX_1655685		40	0.481167	ORPHA:401815	ARSI
PX_8147689	KIF5A	30.5	0.799156	PX_3411359		40	0.481167	ORPHA:401815	ARSI
PX_8147689	KIF5A	30.5	0.799156	PX_6257665	UBAP1	40	0.481167	ORPHA:401815	ARSI
PX_8147689	KIF5A	30.5	0.799156	PX_6633478		40	0.481167	ORPHA:401815	ARSI
PX_8147689	KIF5A	30.5	0.799156	PX_7034410		40	0.481167	ORPHA:401815	ARSI
PX_8147689	KIF5A	30.5	0.799156	PX_7394235		41	0.478346	ORPHA:447760	ALDH18A1
PX_8147689	KIF5A	30.5	0.799156	PX_8650459	KIF1A	41	0.478346	ORPHA:447760	ALDH18A1
PX_8147689	KIF5A	30.5	0.799156	PX_6401877	KIF5A	41	0.478346	ORPHA:447760	ALDH18A1
PX_8147689	KIF5A	30.5	0.799156	PX_6079535		41	0.478346	ORPHA:447760	ALDH18A1
PX_8147689	KIF5A	30.5	0.799156	PX_8291705		41	0.478346	ORPHA:447760	ALDH18A1
PX_8147689	KIF5A	30.5	0.799156	PX_3708326		41	0.478346	ORPHA:447760	ALDH18A1
PX_8147689	KIF5A	30.5	0.799156	PX_7715348		41	0.478346	ORPHA:447760	ALDH18A1
PX_8147689	KIF5A	30.5	0.799156	PX_2622842	KIF5A	41	0.478346	ORPHA:447760	ALDH18A1
PX_8147689	KIF5A	30.5	0.799156	PX_6527501		41	0.478346	ORPHA:447760	ALDH18A1
PX_8147689	KIF5A	30.5	0.799156	PX_4269258		41	0.478346	ORPHA:447760	ALDH18A1
PX_8147689	KIF5A	30.5	0.799156	PX_933511		41	0.478346	ORPHA:447760	ALDH18A1
PX_8147689	KIF5A	30.5	0.799156	PX_1471452		41	0.478346	ORPHA:447760	ALDH18A1
PX_8147689	KIF5A	30.5	0.799156	PX_3637237	POLR3A	41	0.478346	ORPHA:447760	ALDH18A1
PX_8147689	KIF5A	30.5	0.799156	PX_4943371	KCNA2	41	0.478346	ORPHA:447760	ALDH18A1
PX_8147689	KIF5A	30.5	0.799156	PX_3416685		41	0.478346	ORPHA:447760	ALDH18A1
PX_8147689	KIF5A	30.5	0.799156	PX_5697846	POLR3A	41	0.478346	ORPHA:447760	ALDH18A1
PX_8147689	KIF5A	30.5	0.799156	PX_5638237	REEP1	41	0.478346	ORPHA:447760	ALDH18A1
PX_8147689	KIF5A	30.5	0.799156	PX_1655685		41	0.478346	ORPHA:447760	ALDH18A1
PX_8147689	KIF5A	30.5	0.799156	PX_3411359		41	0.478346	ORPHA:447760	ALDH18A1
PX_8147689	KIF5A	30.5	0.799156	PX_6257665	UBAP1	41	0.478346	ORPHA:447760	ALDH18A1
PX_8147689	KIF5A	30.5	0.799156	PX_6633478		41	0.478346	ORPHA:447760	ALDH18A1
PX_8147689	KIF5A	30.5	0.799156	PX_7034410		41	0.478346	ORPHA:447760	ALDH18A1
PX_8147689	KIF5A	30.5	0.799156	PX_7394235		42	0.476931	ORPHA:289560	C19ORF12
PX_8147689	KIF5A	30.5	0.799156	PX_8650459	KIF1A	42	0.476931	ORPHA:289560	C19ORF12
PX_8147689	KIF5A	30.5	0.799156	PX_6401877	KIF5A	42	0.476931	ORPHA:289560	C19ORF12
PX_8147689	KIF5A	30.5	0.799156	PX_6079535		42	0.476931	ORPHA:289560	C19ORF12
PX_8147689	KIF5A	30.5	0.799156	PX_8291705		42	0.476931	ORPHA:289560	C19ORF12
PX_8147689	KIF5A	30.5	0.799156	PX_3708326		42	0.476931	ORPHA:289560	C19ORF12
PX_8147689	KIF5A	30.5	0.799156	PX_7715348		42	0.476931	ORPHA:289560	C19ORF12
PX_8147689	KIF5A	30.5	0.799156	PX_2622842	KIF5A	42	0.476931	ORPHA:289560	C19ORF12
PX_8147689	KIF5A	30.5	0.799156	PX_6527501		42	0.476931	ORPHA:289560	C19ORF12
PX_8147689	KIF5A	30.5	0.799156	PX_4269258		42	0.476931	ORPHA:289560	C19ORF12
PX_8147689	KIF5A	30.5	0.799156	PX_933511		42	0.476931	ORPHA:289560	C19ORF12
PX_8147689	KIF5A	30.5	0.799156	PX_1471452		42	0.476931	ORPHA:289560	C19ORF12
PX_8147689	KIF5A	30.5	0.799156	PX_3637237	POLR3A	42	0.476931	ORPHA:289560	C19ORF12
PX_8147689	KIF5A	30.5	0.799156	PX_4943371	KCNA2	42	0.476931	ORPHA:289560	C19ORF12
PX_8147689	KIF5A	30.5	0.799156	PX_3416685		42	0.476931	ORPHA:289560	C19ORF12
PX_8147689	KIF5A	30.5	0.799156	PX_5697846	POLR3A	42	0.476931	ORPHA:289560	C19ORF12
PX_8147689	KIF5A	30.5	0.799156	PX_5638237	REEP1	42	0.476931	ORPHA:289560	C19ORF12
PX_8147689	KIF5A	30.5	0.799156	PX_1655685		42	0.476931	ORPHA:289560	C19ORF12
PX_8147689	KIF5A	30.5	0.799156	PX_3411359		42	0.476931	ORPHA:289560	C19ORF12
PX_8147689	KIF5A	30.5	0.799156	PX_6257665	UBAP1	42	0.476931	ORPHA:289560	C19ORF12
PX_8147689	KIF5A	30.5	0.799156	PX_6633478		42	0.476931	ORPHA:289560	C19ORF12
PX_8147689	KIF5A	30.5	0.799156	PX_7034410		42	0.476931	ORPHA:289560	C19ORF12
PX_8147689	KIF5A	30.5	0.799156	PX_7394235		43	0.470244	ORPHA:100998	BSCL2
PX_8147689	KIF5A	30.5	0.799156	PX_8650459	KIF1A	43	0.470244	ORPHA:100998	BSCL2
PX_8147689	KIF5A	30.5	0.799156	PX_6401877	KIF5A	43	0.470244	ORPHA:100998	BSCL2
PX_8147689	KIF5A	30.5	0.799156	PX_6079535		43	0.470244	ORPHA:100998	BSCL2
PX_8147689	KIF5A	30.5	0.799156	PX_8291705		43	0.470244	ORPHA:100998	BSCL2
PX_8147689	KIF5A	30.5	0.799156	PX_3708326		43	0.470244	ORPHA:100998	BSCL2
PX_8147689	KIF5A	30.5	0.799156	PX_7715348		43	0.470244	ORPHA:100998	BSCL2
PX_8147689	KIF5A	30.5	0.799156	PX_2622842	KIF5A	43	0.470244	ORPHA:100998	BSCL2
PX_8147689	KIF5A	30.5	0.799156	PX_6527501		43	0.470244	ORPHA:100998	BSCL2
PX_8147689	KIF5A	30.5	0.799156	PX_4269258		43	0.470244	ORPHA:100998	BSCL2
PX_8147689	KIF5A	30.5	0.799156	PX_933511		43	0.470244	ORPHA:100998	BSCL2
PX_8147689	KIF5A	30.5	0.799156	PX_1471452		43	0.470244	ORPHA:100998	BSCL2
PX_8147689	KIF5A	30.5	0.799156	PX_3637237	POLR3A	43	0.470244	ORPHA:100998	BSCL2
PX_8147689	KIF5A	30.5	0.799156	PX_4943371	KCNA2	43	0.470244	ORPHA:100998	BSCL2
PX_8147689	KIF5A	30.5	0.799156	PX_3416685		43	0.470244	ORPHA:100998	BSCL2
PX_8147689	KIF5A	30.5	0.799156	PX_5697846	POLR3A	43	0.470244	ORPHA:100998	BSCL2
PX_8147689	KIF5A	30.5	0.799156	PX_5638237	REEP1	43	0.470244	ORPHA:100998	BSCL2
PX_8147689	KIF5A	30.5	0.799156	PX_1655685		43	0.470244	ORPHA:100998	BSCL2
PX_8147689	KIF5A	30.5	0.799156	PX_3411359		43	0.470244	ORPHA:100998	BSCL2
PX_8147689	KIF5A	30.5	0.799156	PX_6257665	UBAP1	43	0.470244	ORPHA:100998	BSCL2
PX_8147689	KIF5A	30.5	0.799156	PX_6633478		43	0.470244	ORPHA:100998	BSCL2
PX_8147689	KIF5A	30.5	0.799156	PX_7034410		43	0.470244	ORPHA:100998	BSCL2
PX_8147689	KIF5A	30.5	0.799156	PX_7394235		44	0.467082	ORPHA:423275	CCDC88C
PX_8147689	KIF5A	30.5	0.799156	PX_8650459	KIF1A	44	0.467082	ORPHA:423275	CCDC88C
PX_8147689	KIF5A	30.5	0.799156	PX_6401877	KIF5A	44	0.467082	ORPHA:423275	CCDC88C
PX_8147689	KIF5A	30.5	0.799156	PX_6079535		44	0.467082	ORPHA:423275	CCDC88C
PX_8147689	KIF5A	30.5	0.799156	PX_8291705		44	0.467082	ORPHA:423275	CCDC88C
PX_8147689	KIF5A	30.5	0.799156	PX_3708326		44	0.467082	ORPHA:423275	CCDC88C
PX_8147689	KIF5A	30.5	0.799156	PX_7715348		44	0.467082	ORPHA:423275	CCDC88C
PX_8147689	KIF5A	30.5	0.799156	PX_2622842	KIF5A	44	0.467082	ORPHA:423275	CCDC88C
PX_8147689	KIF5A	30.5	0.799156	PX_6527501		44	0.467082	ORPHA:423275	CCDC88C
PX_8147689	KIF5A	30.5	0.799156	PX_4269258		44	0.467082	ORPHA:423275	CCDC88C
PX_8147689	KIF5A	30.5	0.799156	PX_933511		44	0.467082	ORPHA:423275	CCDC88C
PX_8147689	KIF5A	30.5	0.799156	PX_1471452		44	0.467082	ORPHA:423275	CCDC88C
PX_8147689	KIF5A	30.5	0.799156	PX_3637237	POLR3A	44	0.467082	ORPHA:423275	CCDC88C
PX_8147689	KIF5A	30.5	0.799156	PX_4943371	KCNA2	44	0.467082	ORPHA:423275	CCDC88C
PX_8147689	KIF5A	30.5	0.799156	PX_3416685		44	0.467082	ORPHA:423275	CCDC88C
PX_8147689	KIF5A	30.5	0.799156	PX_5697846	POLR3A	44	0.467082	ORPHA:423275	CCDC88C
PX_8147689	KIF5A	30.5	0.799156	PX_5638237	REEP1	44	0.467082	ORPHA:423275	CCDC88C
PX_8147689	KIF5A	30.5	0.799156	PX_1655685		44	0.467082	ORPHA:423275	CCDC88C
PX_8147689	KIF5A	30.5	0.799156	PX_3411359		44	0.467082	ORPHA:423275	CCDC88C
PX_8147689	KIF5A	30.5	0.799156	PX_6257665	UBAP1	44	0.467082	ORPHA:423275	CCDC88C
PX_8147689	KIF5A	30.5	0.799156	PX_6633478		44	0.467082	ORPHA:423275	CCDC88C
PX_8147689	KIF5A	30.5	0.799156	PX_7034410		44	0.467082	ORPHA:423275	CCDC88C
PX_8147689	KIF5A	30.5	0.799156	PX_7394235		45	0.466361	ORPHA:521406	SLC39A14
PX_8147689	KIF5A	30.5	0.799156	PX_8650459	KIF1A	45	0.466361	ORPHA:521406	SLC39A14
PX_8147689	KIF5A	30.5	0.799156	PX_6401877	KIF5A	45	0.466361	ORPHA:521406	SLC39A14
PX_8147689	KIF5A	30.5	0.799156	PX_6079535		45	0.466361	ORPHA:521406	SLC39A14
PX_8147689	KIF5A	30.5	0.799156	PX_8291705		45	0.466361	ORPHA:521406	SLC39A14
PX_8147689	KIF5A	30.5	0.799156	PX_3708326		45	0.466361	ORPHA:521406	SLC39A14
PX_8147689	KIF5A	30.5	0.799156	PX_7715348		45	0.466361	ORPHA:521406	SLC39A14
PX_8147689	KIF5A	30.5	0.799156	PX_2622842	KIF5A	45	0.466361	ORPHA:521406	SLC39A14
PX_8147689	KIF5A	30.5	0.799156	PX_6527501		45	0.466361	ORPHA:521406	SLC39A14
PX_8147689	KIF5A	30.5	0.799156	PX_4269258		45	0.466361	ORPHA:521406	SLC39A14
PX_8147689	KIF5A	30.5	0.799156	PX_933511		45	0.466361	ORPHA:521406	SLC39A14
PX_8147689	KIF5A	30.5	0.799156	PX_1471452		45	0.466361	ORPHA:521406	SLC39A14
PX_8147689	KIF5A	30.5	0.799156	PX_3637237	POLR3A	45	0.466361	ORPHA:521406	SLC39A14
PX_8147689	KIF5A	30.5	0.799156	PX_4943371	KCNA2	45	0.466361	ORPHA:521406	SLC39A14
PX_8147689	KIF5A	30.5	0.799156	PX_3416685		45	0.466361	ORPHA:521406	SLC39A14
PX_8147689	KIF5A	30.5	0.799156	PX_5697846	POLR3A	45	0.466361	ORPHA:521406	SLC39A14
PX_8147689	KIF5A	30.5	0.799156	PX_5638237	REEP1	45	0.466361	ORPHA:521406	SLC39A14
[truncated: 11,449 more rows]

## Sheet: StepB2_variants
Phenopacket	Session	rs	chrom	pos	ref	alt	gene	genotype	gnomad	patient_hpos	negative_hpos	patient_ordos	num_relatives	suspected_inheritance	omim_inheritance	mother_status	mother_genotype	father_status	father_genotype	relatives_status	relatives_genotype	ClinVar_ClinicalSignificance	ClinVar_LastEvaluated	ClinVar_VariationID	GQ	DP	Ensembl_variant_information	comments.
PX_19998	CASQ1	rs34997054	2	71738977	G	A	DYSF	0/1	0.00721495	Muscle weakness//Elevated serum creatine phosphokinase//Muscular dystrophy//Limb muscle weakness//Abnormality of muscle morphology	Not available	Not available	Not available	no_inheritance	Miyoshi muscular dystrophy 1, 254130 (3), Autosomal recessive; Muscular dystrophy, limb-girdle, type 2B, 253601 (3), Autosomal recessive; Myopathy, distal, with anterior tibial onset, 606768 (3), Autosomal recessive	-	-	-	-	-	-	Conflicting interpretations of pathogenicity	Dec 31, 2019	94311	99	17	ENST00000258104;MODERATE;missense_variant;c.383G>A;p.Gly128Glu;5/55;protein_coding//ENST00000394120;MODERATE;missense_variant;c.386G>A;p.Gly129Glu;5/55;protein_coding//ENST00000409366;MODERATE;missense_variant;c.386G>A;p.Gly129Glu;5/56;protein_coding//ENST00000409582;MODERATE;missense_variant;c.383G>A;p.Gly128Glu;5/56;protein_coding//ENST00000409651;MODERATE;missense_variant;c.386G>A;p.Gly129Glu;…
PX_19998	CASQ1	rs770036055	2	179519690	T	TTTC	TTN	0/1	0.00256512	Muscle weakness//Elevated serum creatine phosphokinase//Muscular dystrophy//Limb muscle weakness//Abnormality of muscle morphology	Not available	Not available	Not available	no_inheritance	Cardiomyopathy, dilated, 1G, 604145 (3); Cardiomyopathy, familial hypertrophic, 9, 613765 (3), Autosomal dominant; Muscular dystrophy, limb-girdle, type 2J, 608807 (3), Autosomal recessive; Myopathy, proximal, with early respiratory muscle involvement, 603689 (3); Salih myopathy, 611705 (3), Autosomal recessive; Tibial muscular dystrophy, tardive, 600334 (3), Autosomal dominant	-	-	-	-	-	-	Not available	Not available	Not available	99	47	ENST00000589042;MODERATE;inframe_insertion;c.38068_38070dupGAA;p.Glu12690dup;190/363;protein_coding//ENST00000591111;MODERATE;inframe_insertion;c.34384_34386dupGAA;p.Glu11462dup;155/313;protein_coding
PX_19998	CASQ1	rs777924510	2	179519694	A	AGGCTTTTTAGGAGGAGGCACTGGCACTGGCACT	TTN	0/1	0.00263819	Muscle weakness//Elevated serum creatine phosphokinase//Muscular dystrophy//Limb muscle weakness//Abnormality of muscle morphology	Not available	Not available	Not available	no_inheritance	Cardiomyopathy, dilated, 1G, 604145 (3); Cardiomyopathy, familial hypertrophic, 9, 613765 (3), Autosomal dominant; Muscular dystrophy, limb-girdle, type 2J, 608807 (3), Autosomal recessive; Myopathy, proximal, with early respiratory muscle involvement, 603689 (3); Salih myopathy, 611705 (3), Autosomal recessive; Tibial muscular dystrophy, tardive, 600334 (3), Autosomal dominant	-	-	-	-	-	-	Not available	Not available	Not available	99	47	ENST00000589042;MODERATE;inframe_insertion;c.38066_38067insAGTGCCAGTGCCAGTGCCTCCTCCTAAAAAGCC;p.Pro12689_Glu12690insValProValProValProProProLysLysPro;190/363;protein_coding//ENST00000591111;MODERATE;inframe_insertion;c.34382_34383insAGTGCCAGTGCCAGTGCCTCCTCCTAAAAAGCC;p.Pro11461_Glu11462insValProValProValProProProLysLysPro;155/313;protein_coding
PX_19998	CASQ1	rs200204761	2	179603991	T	G	TTN	0/1	0.00278037	Muscle weakness//Elevated serum creatine phosphokinase//Muscular dystrophy//Limb muscle weakness//Abnormality of muscle morphology	Not available	Not available	Not available	no_inheritance	Cardiomyopathy, dilated, 1G, 604145 (3); Cardiomyopathy, familial hypertrophic, 9, 613765 (3), Autosomal dominant; Muscular dystrophy, limb-girdle, type 2J, 608807 (3), Autosomal recessive; Myopathy, proximal, with early respiratory muscle involvement, 603689 (3); Salih myopathy, 611705 (3), Autosomal recessive; Tibial muscular dystrophy, tardive, 600334 (3), Autosomal dominant	-	-	-	-	-	-	Conflicting interpretations of pathogenicity	Dec 31, 2019	47843	99	144	ENST00000342175;MODERATE;missense_variant;c.13456A>C;p.Asn4486His;46/192;protein_coding//ENST00000359218;MODERATE;missense_variant;c.13255A>C;p.Asn4419His;46/192;protein_coding//ENST00000460472;MODERATE;missense_variant;c.12880A>C;p.Asn4294His;45/191;protein_coding//ENST00000589042;MODERATE;missense_variant;c.13969A>C;p.Asn4657His;48/363;protein_coding//ENST00000591111;MODERATE;missense_variant;c…
PX_19998	CASQ1	rs782429088	8	144991186	G	A	PLEC	0/1	8.23839e-06	Muscle weakness//Elevated serum creatine phosphokinase//Muscular dystrophy//Limb muscle weakness//Abnormality of muscle morphology	Not available	Not available	Not available	no_inheritance	Epidermolysis bullosa simplex with muscular dystrophy, 226670 (3), Autosomal recessive; ?Epidermolysis bullosa simplex with nail dystrophy, 616487 (3), Autosomal recessive; Epidermolysis bullosa simplex with pyloric atresia, 612138 (3), Autosomal recessive; Epidermolysis bullosa simplex, Ogna type, 131950 (3), Autosomal dominant; Muscular dystrophy, limb-girdle, type 2Q, 613723 (3), Autosomal rec…	-	-	-	-	-	-	Not available	Not available	Not available	99	140	ENST00000322810;MODERATE;missense_variant;c.13214C>T;p.Ala4405Val;32/32;protein_coding//ENST00000345136;MODERATE;missense_variant;c.12803C>T;p.Ala4268Val;32/32;protein_coding//ENST00000354589;MODERATE;missense_variant;c.12803C>T;p.Ala4268Val;32/32;protein_coding//ENST00000354958;MODERATE;missense_variant;c.12737C>T;p.Ala4246Val;32/32;protein_coding//ENST00000356346;MODERATE;missense_variant;c.127…
PX_19998	CASQ1	rs200075504	17	48245344	C	T	SGCA	0/1	5.27902e-05	Muscle weakness//Elevated serum creatine phosphokinase//Muscular dystrophy//Limb muscle weakness//Abnormality of muscle morphology	Not available	Not available	Not available	no_inheritance	Muscular dystrophy, limb-girdle, type 2D, 608099 (3), Autosomal recessive	-	-	-	-	-	-	Uncertain significance	Oct 01, 2019	448352	99	48	ENST00000262018;MODERATE;missense_variant;c.349C>T;p.Arg117Trp;4/10;protein_coding//ENST00000344627;MODERATE;missense_variant;c.349C>T;p.Arg117Trp;4/8;protein_coding//ENST00000451235;MODERATE;missense_variant;c.43C>T;p.Arg15Trp;3/5;protein_coding//ENST00000511303;MODERATE;missense_variant;c.70C>T;p.Arg24Trp;2/6;protein_coding//ENST00000513821;MODERATE;missense_variant,NMD_transcript_variant;c.349…
PX_9500146	CASQ1	rs139170018	6	152647194	C	T	SYNE1	0/1	0.000768143	Muscle weakness//Elevated serum creatine phosphokinase//Muscular dystrophy//Limb muscle weakness//Abnormality of muscle morphology//Reduced muscle fiber alpha sarcoglycan	Not available	Not available	Not available	no_inheritance	Emery-Dreifuss muscular dystrophy 4, autosomal dominant, 612998 (3), Autosomal dominant; Spinocerebellar ataxia, autosomal recessive 8, 610743 (3), Autosomal recessive	-	-	-	-	-	-	Conflicting interpretations of pathogenicity	Dec 12, 2019	198681	99	73	ENST00000265368;MODERATE;missense_variant;c.15337G>A;p.Val5113Ile;80/146;protein_coding//ENST00000367255;MODERATE;missense_variant;c.15337G>A;p.Val5113Ile;80/146;protein_coding//ENST00000423061;MODERATE;missense_variant;c.15124G>A;p.Val5042Ile;79/146;protein_coding//ENST00000448038;MODERATE;missense_variant;c.15124G>A;p.Val5042Ile;80/147;protein_coding
PX_3035968	CASQ1	rs141818764	2	71762217	A	G	DYSF	0/1	0.00126287	Limb muscle weakness//Pelvic girdle muscle weakness//Limb-girdle muscular dystrophy//Mildly elevated creatine phosphokinase//Reduced muscle fiber calpain-3	Not available	Not available	Not available	no_inheritance	Miyoshi muscular dystrophy 1, 254130 (3), Autosomal recessive; Muscular dystrophy, limb-girdle, type 2B, 253601 (3), Autosomal recessive; Myopathy, distal, with anterior tibial onset, 606768 (3), Autosomal recessive	-	-	-	-	-	-	Conflicting interpretations of pathogenicity	Dec 31, 2019	282209	99	262	ENST00000258104;MODERATE;missense_variant,splice_region_variant;c.1351A>G;p.Met451Val;14/55;protein_coding//ENST00000394120;MODERATE;missense_variant,splice_region_variant;c.1354A>G;p.Met452Val;14/55;protein_coding//ENST00000409366;MODERATE;missense_variant,splice_region_variant;c.1354A>G;p.Met452Val;14/56;protein_coding//ENST00000409582;MODERATE;missense_variant,splice_region_variant;c.1444A>G;p…
PX_3035968	CASQ1	rs201272728	2	179425343	G	T	TTN	0/1	0.000465987	Limb muscle weakness//Pelvic girdle muscle weakness//Limb-girdle muscular dystrophy//Mildly elevated creatine phosphokinase//Reduced muscle fiber calpain-3	Not available	Not available	Not available	no_inheritance	Cardiomyopathy, dilated, 1G, 604145 (3); Cardiomyopathy, familial hypertrophic, 9, 613765 (3), Autosomal dominant; Muscular dystrophy, limb-girdle, type 2J, 608807 (3), Autosomal recessive; Myopathy, proximal, with early respiratory muscle involvement, 603689 (3); Salih myopathy, 611705 (3), Autosomal recessive; Tibial muscular dystrophy, tardive, 600334 (3), Autosomal dominant	-	-	-	-	-	-	Conflicting interpretations of pathogenicity	Dec 31, 2019	178180	99	109	ENST00000342175;MODERATE;missense_variant;c.58897C>A;p.Gln19633Lys;155/192;protein_coding//ENST00000342992;MODERATE;missense_variant;c.77812C>A;p.Gln25938Lys;275/312;protein_coding//ENST00000359218;MODERATE;missense_variant;c.58696C>A;p.Gln19566Lys;155/192;protein_coding//ENST00000460472;MODERATE;missense_variant;c.58321C>A;p.Gln19441Lys;154/191;protein_coding//ENST00000589042;MODERATE;missense_v…
PX_3035968	CASQ1	rs781453248	2	179518001	C	T	TTN	0/1	0.000250468	Limb muscle weakness//Pelvic girdle muscle weakness//Limb-girdle muscular dystrophy//Mildly elevated creatine phosphokinase//Reduced muscle fiber calpain-3	Not available	Not available	Not available	no_inheritance	Cardiomyopathy, dilated, 1G, 604145 (3); Cardiomyopathy, familial hypertrophic, 9, 613765 (3), Autosomal dominant; Muscular dystrophy, limb-girdle, type 2J, 608807 (3), Autosomal recessive; Myopathy, proximal, with early respiratory muscle involvement, 603689 (3); Salih myopathy, 611705 (3), Autosomal recessive; Tibial muscular dystrophy, tardive, 600334 (3), Autosomal dominant	-	-	-	-	-	-	Not available	Not available	Not available	99	241	ENST00000589042;MODERATE;missense_variant;c.38755G>A;p.Ala12919Thr;198/363;protein_coding
PX_3035968	CASQ1	rs757573453	2	179522843	C	T	TTN	0/1	8.135e-05	Limb muscle weakness//Pelvic girdle muscle weakness//Limb-girdle muscular dystrophy//Mildly elevated creatine phosphokinase//Reduced muscle fiber calpain-3	Not available	Not available	Not available	no_inheritance	Cardiomyopathy, dilated, 1G, 604145 (3); Cardiomyopathy, familial hypertrophic, 9, 613765 (3), Autosomal dominant; Muscular dystrophy, limb-girdle, type 2J, 608807 (3), Autosomal recessive; Myopathy, proximal, with early respiratory muscle involvement, 603689 (3); Salih myopathy, 611705 (3), Autosomal recessive; Tibial muscular dystrophy, tardive, 600334 (3), Autosomal dominant	-	-	-	-	-	-	Not available	Not available	Not available	99	325	ENST00000589042;MODERATE;missense_variant;c.37753G>A;p.Val12585Met;186/363;protein_coding
PX_5693083	CASQ1	rs750724439	2	71742792	G	A	DYSF	0/1	0.000129956	Distal muscle weakness//Elevated serum creatine phosphokinase//Shoulder girdle muscle weakness//Muscular dystrophy//Rimmed vacuoles	Not available	ORDO:98473	Not available	no_inheritance	Miyoshi muscular dystrophy 1, 254130 (3), Autosomal recessive; Muscular dystrophy, limb-girdle, type 2B, 253601 (3), Autosomal recessive; Myopathy, distal, with anterior tibial onset, 606768 (3), Autosomal recessive	non-affected	0/1	-	-	-	-	Uncertain significance	Dec 09, 2019	289140	99	102	ENST00000258104;MODERATE;missense_variant;c.703G>A;p.Val235Met;7/55;protein_coding//ENST00000394120;MODERATE;missense_variant;c.706G>A;p.Val236Met;7/55;protein_coding//ENST00000409366;MODERATE;missense_variant;c.706G>A;p.Val236Met;7/56;protein_coding//ENST00000409582;MODERATE;missense_variant;c.796G>A;p.Val266Met;8/56;protein_coding//ENST00000409651;MODERATE;missense_variant;c.799G>A;p.Val267Met;…
PX_5693083	CASQ1	rs774505007	6	129781385	T	C	LAMA2	0/1	2.03709e-05	Distal muscle weakness//Elevated serum creatine phosphokinase//Shoulder girdle muscle weakness//Muscular dystrophy//Rimmed vacuoles	Not available	ORDO:98473	Not available	no_inheritance	Muscular dystrophy, congenital merosin-deficient, 607855 (3), Autosomal recessive; Muscular dystrophy, congenital, due to partial LAMA2 deficiency, 607855 (3), Autosomal recessive	non-affected	0/1	-	-	-	-	Uncertain significance	Jun 17, 2019	945403	99	51	ENST00000421865;MODERATE;missense_variant;c.6908T>C;p.Met2303Thr;49/65;protein_coding
PX_8145763	CASQ1	Not available	2	179399635	G	C	TTN	0/1	0	Muscle weakness//Distal muscle weakness//Myopathy//Proximal muscle weakness//Limb-girdle muscular dystrophy//Mildly elevated creatine phosphokinase	Not available	ORDO:263	Not available	no_inheritance	Cardiomyopathy, dilated, 1G, 604145 (3); Cardiomyopathy, familial hypertrophic, 9, 613765 (3), Autosomal dominant; Muscular dystrophy, limb-girdle, type 2J, 608807 (3), Autosomal recessive; Myopathy, proximal, with early respiratory muscle involvement, 603689 (3); Salih myopathy, 611705 (3), Autosomal recessive; Tibial muscular dystrophy, tardive, 600334 (3), Autosomal dominant	-	-	-	-	-	-	Not available	Not available	Not available	99	71	ENST00000342175;MODERATE;missense_variant;c.75088C>G;p.Arg25030Gly;187/192;protein_coding//ENST00000342992;MODERATE;missense_variant;c.94003C>G;p.Arg31335Gly;307/312;protein_coding//ENST00000359218;MODERATE;missense_variant;c.74887C>G;p.Arg24963Gly;187/192;protein_coding//ENST00000460472;MODERATE;missense_variant;c.74512C>G;p.Arg24838Gly;186/191;protein_coding//ENST00000589042;MODERATE;missense_v…
PX_8145763	CASQ1	rs760219197	6	129371186	G	A	LAMA2	0/1	0.000133999	Muscle weakness//Distal muscle weakness//Myopathy//Proximal muscle weakness//Limb-girdle muscular dystrophy//Mildly elevated creatine phosphokinase	Not available	ORDO:263	Not available	no_inheritance	Muscular dystrophy, congenital merosin-deficient, 607855 (3), Autosomal recessive; Muscular dystrophy, congenital, due to partial LAMA2 deficiency, 607855 (3), Autosomal recessive	-	-	-	-	-	-	Not available	Not available	Not available	99	26	ENST00000421865;MODERATE;missense_variant;c.236G>A;p.Arg79Lys;2/65;protein_coding
PX_7967140	CASQ1	rs150724610	2	71753416	G	C	DYSF	0/1	0.00552816	Elevated serum creatine phosphokinase//Limb-girdle muscular dystrophy//Calf muscle hypertrophy//Pelvic girdle muscle atrophy//Reduced muscle fiber calpain-3	Not available	Not available	Not available	no_inheritance	Miyoshi muscular dystrophy 1, 254130 (3), Autosomal recessive; Muscular dystrophy, limb-girdle, type 2B, 253601 (3), Autosomal recessive; Myopathy, distal, with anterior tibial onset, 606768 (3), Autosomal recessive	-	-	-	-	-	-	Conflicting interpretations of pathogenicity	Dec 31, 2019	94264	99	151	ENST00000258104;MODERATE;missense_variant;c.1120G>C;p.Val374Leu;12/55;protein_coding//ENST00000394120;MODERATE;missense_variant;c.1123G>C;p.Val375Leu;12/55;protein_coding//ENST00000409366;MODERATE;missense_variant;c.1123G>C;p.Val375Leu;12/56;protein_coding//ENST00000409582;MODERATE;missense_variant;c.1213G>C;p.Val405Leu;13/56;protein_coding//ENST00000409651;MODERATE;missense_variant;c.1216G>C;p.V…
PX_7967140	CASQ1	rs773225325	2	179547967	G	A	TTN	0/1	1.26797e-05	Elevated serum creatine phosphokinase//Limb-girdle muscular dystrophy//Calf muscle hypertrophy//Pelvic girdle muscle atrophy//Reduced muscle fiber calpain-3	Not available	Not available	Not available	no_inheritance	Cardiomyopathy, dilated, 1G, 604145 (3); Cardiomyopathy, familial hypertrophic, 9, 613765 (3), Autosomal dominant; Muscular dystrophy, limb-girdle, type 2J, 608807 (3), Autosomal recessive; Myopathy, proximal, with early respiratory muscle involvement, 603689 (3); Salih myopathy, 611705 (3), Autosomal recessive; Tibial muscular dystrophy, tardive, 600334 (3), Autosomal dominant	-	-	-	-	-	-	Uncertain significance	Oct 31, 2018	448788	99	27	ENST00000342992;MODERATE;missense_variant;c.29126C>T;p.Ala9709Val;131/312;protein_coding//ENST00000589042;MODERATE;missense_variant;c.32858C>T;p.Ala10953Val;134/363;protein_coding//ENST00000591111;MODERATE;missense_variant;c.31907C>T;p.Ala10636Val;132/313;protein_coding
PX_7967140	CASQ1	rs369984112	8	144995478	C	G	PLEC	0/1	0.000190968	Elevated serum creatine phosphokinase//Limb-girdle muscular dystrophy//Calf muscle hypertrophy//Pelvic girdle muscle atrophy//Reduced muscle fiber calpain-3	Not available	Not available	Not available	no_inheritance	Epidermolysis bullosa simplex with muscular dystrophy, 226670 (3), Autosomal recessive; ?Epidermolysis bullosa simplex with nail dystrophy, 616487 (3), Autosomal recessive; Epidermolysis bullosa simplex with pyloric atresia, 612138 (3), Autosomal recessive; Epidermolysis bullosa simplex, Ogna type, 131950 (3), Autosomal dominant; Muscular dystrophy, limb-girdle, type 2Q, 613723 (3), Autosomal rec…	-	-	-	-	-	-	Uncertain significance	Dec 17, 2019	499220	99	159	ENST00000322810;MODERATE;missense_variant;c.8922G>C;p.Glu2974Asp;32/32;protein_coding//ENST00000345136;MODERATE;missense_variant;c.8511G>C;p.Glu2837Asp;32/32;protein_coding//ENST00000354589;MODERATE;missense_variant;c.8511G>C;p.Glu2837Asp;32/32;protein_coding//ENST00000354958;MODERATE;missense_variant;c.8445G>C;p.Glu2815Asp;32/32;protein_coding//ENST00000356346;MODERATE;missense_variant;c.8469G>C…
PX_2365142	CASQ1	rs768554955	2	70439871	C	T	TIA1	0/1	4.06131e-06	Muscular dystrophy//Abnormality of muscle fibers//Limb-girdle muscular dystrophy//Mildly elevated creatine phosphokinase//Exercise-induced muscle fatigue	Not available	ORDO:263	Not available	no_inheritance	Welander distal myopathy, 604454 (3), Autosomal recessive, Autosomal dominant	-	-	-	-	-	-	Not available	Not available	Not available	99	55	ENST00000282574;MODERATE;missense_variant;c.1138G>A;p.Ala380Thr;13/13;protein_coding//ENST00000415783;MODERATE;missense_variant;c.1108G>A;p.Ala370Thr;12/12;protein_coding//ENST00000433529;MODERATE;missense_variant;c.1141G>A;p.Ala381Thr;13/13;protein_coding//ENST00000445587;MODERATE;missense_variant;c.838G>A;p.Ala280Thr;10/10;protein_coding
PX_2365142	CASQ1	rs111727915	2	179419353	C	T	TTN	0/1	0.000464162	Muscular dystrophy//Abnormality of muscle fibers//Limb-girdle muscular dystrophy//Mildly elevated creatine phosphokinase//Exercise-induced muscle fatigue	Not available	ORDO:263	Not available	no_inheritance	Cardiomyopathy, dilated, 1G, 604145 (3); Cardiomyopathy, familial hypertrophic, 9, 613765 (3), Autosomal dominant; Muscular dystrophy, limb-girdle, type 2J, 608807 (3), Autosomal recessive; Myopathy, proximal, with early respiratory muscle involvement, 603689 (3); Salih myopathy, 611705 (3), Autosomal recessive; Tibial muscular dystrophy, tardive, 600334 (3), Autosomal dominant	-	-	-	-	-	-				99	101	ENST00000342175;MODERATE;missense_variant;c.62102G>A;p.Arg20701His;161/192;protein_coding//ENST00000342992;MODERATE;missense_variant;c.81017G>A;p.Arg27006His;281/312;protein_coding//ENST00000359218;MODERATE;missense_variant;c.61901G>A;p.Arg20634His;161/192;protein_coding//ENST00000460472;MODERATE;missense_variant;c.61526G>A;p.Arg20509His;160/191;protein_coding//ENST00000589042;MODERATE;missense_v…
PX_2365142	CASQ1	rs186681106	2	179433046	C	G	TTN	0/1	0.000558177	Muscular dystrophy//Abnormality of muscle fibers//Limb-girdle muscular dystrophy//Mildly elevated creatine phosphokinase//Exercise-induced muscle fatigue	Not available	ORDO:263	Not available	no_inheritance	Cardiomyopathy, dilated, 1G, 604145 (3); Cardiomyopathy, familial hypertrophic, 9, 613765 (3), Autosomal dominant; Muscular dystrophy, limb-girdle, type 2J, 608807 (3), Autosomal recessive; Myopathy, proximal, with early respiratory muscle involvement, 603689 (3); Salih myopathy, 611705 (3), Autosomal recessive; Tibial muscular dystrophy, tardive, 600334 (3), Autosomal dominant	-	-	-	-	-	-	Conflicting interpretations of pathogenicity	Dec 31, 2019	47361	99	129	ENST00000342175;MODERATE;missense_variant;c.51194G>C;p.Trp17065Ser;155/192;protein_coding//ENST00000342992;MODERATE;missense_variant;c.70109G>C;p.Trp23370Ser;275/312;protein_coding//ENST00000359218;MODERATE;missense_variant;c.50993G>C;p.Trp16998Ser;155/192;protein_coding//ENST00000460472;MODERATE;missense_variant;c.50618G>C;p.Trp16873Ser;154/191;protein_coding//ENST00000589042;MODERATE;missense_v…
PX_2365142	CASQ1	rs149763294	2	179438480	C	T	TTN	0/1	0.000415819	Muscular dystrophy//Abnormality of muscle fibers//Limb-girdle muscular dystrophy//Mildly elevated creatine phosphokinase//Exercise-induced muscle fatigue	Not available	ORDO:263	Not available	no_inheritance	Cardiomyopathy, dilated, 1G, 604145 (3); Cardiomyopathy, familial hypertrophic, 9, 613765 (3), Autosomal dominant; Muscular dystrophy, limb-girdle, type 2J, 608807 (3), Autosomal recessive; Myopathy, proximal, with early respiratory muscle involvement, 603689 (3); Salih myopathy, 611705 (3), Autosomal recessive; Tibial muscular dystrophy, tardive, 600334 (3), Autosomal dominant	-	-	-	-	-	-	Conflicting interpretations of pathogenicity	Dec 31, 2019	47312	99	107	ENST00000342175;MODERATE;missense_variant;c.45760G>A;p.Glu15254Lys;155/192;protein_coding//ENST00000342992;MODERATE;missense_variant;c.64675G>A;p.Glu21559Lys;275/312;protein_coding//ENST00000359218;MODERATE;missense_variant;c.45559G>A;p.Glu15187Lys;155/192;protein_coding//ENST00000460472;MODERATE;missense_variant;c.45184G>A;p.Glu15062Lys;154/191;protein_coding//ENST00000589042;MODERATE;missense_v…
PX_2365142	CASQ1	rs200459347	2	179556748	G	T	TTN	0/1	0.000461183	Muscular dystrophy//Abnormality of muscle fibers//Limb-girdle muscular dystrophy//Mildly elevated creatine phosphokinase//Exercise-induced muscle fatigue	Not available	ORDO:263	Not available	no_inheritance	Cardiomyopathy, dilated, 1G, 604145 (3); Cardiomyopathy, familial hypertrophic, 9, 613765 (3), Autosomal dominant; Muscular dystrophy, limb-girdle, type 2J, 608807 (3), Autosomal recessive; Myopathy, proximal, with early respiratory muscle involvement, 603689 (3); Salih myopathy, 611705 (3), Autosomal recessive; Tibial muscular dystrophy, tardive, 600334 (3), Autosomal dominant	-	-	-	-	-	-	Conflicting interpretations of pathogenicity//Uncertain significance//Uncertain significance	Dec 31, 2019//Oct 05, 2017//Jul 10, 2017	46853//404651//593074	99	94	ENST00000342992;MODERATE;missense_variant;c.28025C>A;p.Pro9342Gln;118/312;protein_coding//ENST00000414766;MODERATE;missense_variant;c.1391C>A;p.Pro464Gln;15/32;protein_coding//ENST00000589042;MODERATE;missense_variant;c.31757C>A;p.Pro10586Gln;121/363;protein_coding//ENST00000591111;MODERATE;missense_variant;c.30806C>A;p.Pro10269Gln;119/313;protein_coding
PX_2365142	CASQ1	rs138853909	2	179588159	C	T	TTN	0/1	0.000521056	Muscular dystrophy//Abnormality of muscle fibers//Limb-girdle muscular dystrophy//Mildly elevated creatine phosphokinase//Exercise-induced muscle fatigue	Not available	ORDO:263	Not available	no_inheritance	Cardiomyopathy, dilated, 1G, 604145 (3); Cardiomyopathy, familial hypertrophic, 9, 613765 (3), Autosomal dominant; Muscular dystrophy, limb-girdle, type 2J, 608807 (3), Autosomal recessive; Myopathy, proximal, with early respiratory muscle involvement, 603689 (3); Salih myopathy, 611705 (3), Autosomal recessive; Tibial muscular dystrophy, tardive, 600334 (3), Autosomal dominant	-	-	-	-	-	-	Conflicting interpretations of pathogenicity	Dec 31, 2019	46688	99	101	ENST00000342992;MODERATE;missense_variant;c.17936G>A;p.Arg5979His;71/312;protein_coding//ENST00000589042;MODERATE;missense_variant;c.21668G>A;p.Arg7223His;74/363;protein_coding//ENST00000591111;MODERATE;missense_variant;c.20717G>A;p.Arg6906His;72/313;protein_coding
PX_2365142	CASQ1	rs148164929	2	179606288	G	A	TTN	0/1	0.000435984	Muscular dystrophy//Abnormality of muscle fibers//Limb-girdle muscular dystrophy//Mildly elevated creatine phosphokinase//Exercise-induced muscle fatigue	Not available	ORDO:263	Not available	no_inheritance	Cardiomyopathy, dilated, 1G, 604145 (3); Cardiomyopathy, familial hypertrophic, 9, 613765 (3), Autosomal dominant; Muscular dystrophy, limb-girdle, type 2J, 608807 (3), Autosomal recessive; Myopathy, proximal, with early respiratory muscle involvement, 603689 (3); Salih myopathy, 611705 (3), Autosomal recessive; Tibial muscular dystrophy, tardive, 600334 (3), Autosomal dominant	-	-	-	-	-	-	Conflicting interpretations of pathogenicity	Dec 31, 2019	47811	99	154	ENST00000342175;MODERATE;missense_variant;c.11159C>T;p.Thr3720Ile;46/192;protein_coding//ENST00000359218;MODERATE;missense_variant;c.10958C>T;p.Thr3653Ile;46/192;protein_coding//ENST00000460472;MODERATE;missense_variant;c.10583C>T;p.Thr3528Ile;45/191;protein_coding//ENST00000589042;MODERATE;missense_variant;c.11672C>T;p.Thr3891Ile;48/363;protein_coding//ENST00000591111;MODERATE;missense_variant;c…
PX_2365142	CASQ1	rs146496197	2	179640923	G	A	TTN	0/1	0.000284877	Muscular dystrophy//Abnormality of muscle fibers//Limb-girdle muscular dystrophy//Mildly elevated creatine phosphokinase//Exercise-induced muscle fatigue	Not available	ORDO:263	Not available	no_inheritance	Cardiomyopathy, dilated, 1G, 604145 (3); Cardiomyopathy, familial hypertrophic, 9, 613765 (3), Autosomal dominant; Muscular dystrophy, limb-girdle, type 2J, 608807 (3), Autosomal recessive; Myopathy, proximal, with early respiratory muscle involvement, 603689 (3); Salih myopathy, 611705 (3), Autosomal recessive; Tibial muscular dystrophy, tardive, 600334 (3), Autosomal dominant	-	-	-	-	-	-	Conflicting interpretations of pathogenicity	Dec 31, 2019	47210	99	103	ENST00000342175;MODERATE;missense_variant;c.5530C>T;p.Arg1844Cys;27/192;protein_coding//ENST00000342992;MODERATE;missense_variant;c.5668C>T;p.Arg1890Cys;28/312;protein_coding//ENST00000359218;MODERATE;missense_variant;c.5530C>T;p.Arg1844Cys;27/192;protein_coding//ENST00000360870;MODERATE;missense_variant;c.5668C>T;p.Arg1890Cys;28/46;protein_coding//ENST00000460472;MODERATE;missense_variant;c.5530…
PX_2365142	CASQ1	rs148323208	14	64600790	T	C	SYNE2	0/1	6.50338e-05	Muscular dystrophy//Abnormality of muscle fibers//Limb-girdle muscular dystrophy//Mildly elevated creatine phosphokinase//Exercise-induced muscle fatigue	Not available	ORDO:263	Not available	no_inheritance	Emery-Dreifuss muscular dystrophy 5, autosomal dominant, 612999 (3), Autosomal dominant	-	-	-	-	-	-	Conflicting interpretations of pathogenicity	Apr 11, 2018	569670	99	49	ENST00000344113;MODERATE;missense_variant;c.14518T>C;p.Trp4840Arg;78/115;protein_coding//ENST00000357395;MODERATE;missense_variant;c.3673T>C;p.Trp1225Arg;79/116;protein_coding//ENST00000358025;MODERATE;missense_variant;c.14518T>C;p.Trp4840Arg;78/116;protein_coding//ENST00000394768;MODERATE;missense_variant;c.3673T>C;p.Trp1225Arg;26/63;protein_coding//ENST00000554584;MODERATE;missense_variant;c.14…
PX_1894695	CASQ1	rs200761715	4	52890281	G	A	SGCB	0/1	0.00210765	Muscular dystrophy//Abnormality of muscle fibers//Limb-girdle muscular dystrophy//Mildly elevated creatine phosphokinase//Exercise-induced muscle fatigue	Not available	ORDO:263	Not available	no_inheritance	Muscular dystrophy, limb-girdle, type 2E, 604286 (3), Autosomal recessive	-	-	-	-	-	-	Conflicting interpretations of pathogenicity	Dec 31, 2019	283043	99	158	ENST00000381431;MODERATE;missense_variant;c.799C>T;p.Arg267Cys;6/6;protein_coding//ENST00000535450;MODERATE;missense_variant;c.589C>T;p.Arg197Cys;5/5;protein_coding
PX_9140468	CASQ1	Not available	9	36223454	C	T	GNE	0/1	8.12216e-06	Waddling gait//Muscular dystrophy//Congenital muscular dystrophy//Limb-girdle muscle atrophy//Limb-girdle muscular dystrophy//Proximal muscle weakness in upper limbs	Not available	Not available	Not available	no_inheritance	Nonaka myopathy, 605820 (3), Autosomal recessive; Sialuria, 269921 (3), Autosomal dominant	-	-	-	-	-	-	Uncertain significance	May 16, 2018	582461	99	23	ENST00000377902;MODERATE;missense_variant;c.1327G>A;p.Glu443Lys;8/12;protein_coding//ENST00000396594;MODERATE;missense_variant;c.1420G>A;p.Glu474Lys;8/12;protein_coding//ENST00000447283;MODERATE;missense_variant;c.1327G>A;p.Glu443Lys;8/11;protein_coding//ENST00000539208;MODERATE;missense_variant;c.997G>A;p.Glu333Lys;6/10;protein_coding//ENST00000539815;MODERATE;missense_variant;c.1327G>A;p.Glu443…
PX_9140468	CASQ1	Not available	14	64443318	C	G	SYNE2	0/1	0	Waddling gait//Muscular dystrophy//Congenital muscular dystrophy//Limb-girdle muscle atrophy//Limb-girdle muscular dystrophy//Proximal muscle weakness in upper limbs	Not available	Not available	Not available	no_inheritance	Emery-Dreifuss muscular dystrophy 5, autosomal dominant, 612999 (3), Autosomal dominant	-	-	-	-	-	-	Not available	Not available	Not available	57	90	ENST00000344113;MODERATE;missense_variant;c.1166C>G;p.Pro389Arg;12/115;protein_coding//ENST00000358025;MODERATE;missense_variant;c.1166C>G;p.Pro389Arg;12/116;protein_coding//ENST00000554584;MODERATE;missense_variant;c.1166C>G;p.Pro389Arg;11/115;protein_coding
PX_9140468	CASQ1	rs181059522	14	64625415	G	A	SYNE2	0/1	5.69935e-05	Waddling gait//Muscular dystrophy//Congenital muscular dystrophy//Limb-girdle muscle atrophy//Limb-girdle muscular dystrophy//Proximal muscle weakness in upper limbs	Not available	Not available	Not available	no_inheritance	Emery-Dreifuss muscular dystrophy 5, autosomal dominant, 612999 (3), Autosomal dominant	-	-	-	-	-	-	Conflicting interpretations of pathogenicity	Nov 09, 2018	313613	99	180	ENST00000344113;MODERATE;missense_variant;c.15865G>A;p.Val5289Met;86/115;protein_coding//ENST00000357395;MODERATE;missense_variant;c.5020G>A;p.Val1674Met;87/116;protein_coding//ENST00000358025;MODERATE;missense_variant;c.15865G>A;p.Val5289Met;86/116;protein_coding//ENST00000394768;MODERATE;missense_variant;c.5020G>A;p.Val1674Met;34/63;protein_coding//ENST00000554584;MODERATE;missense_variant;c.15…
PX_7294011	CASQ1	rs72648272	2	179404550	G	A	TTN	0/1	0.00379974	EMG: myopathic abnormalities//Increased variability in muscle fiber diameter//Congenital muscular dystrophy//Abnormal levels of creatine kinase in blood//HP:1000013	Not available	ORDO:97242//ORDO:2020	Not available	Sporadic	Cardiomyopathy, dilated, 1G, 604145 (3); Cardiomyopathy, familial hypertrophic, 9, 613765 (3), Autosomal dominant; Muscular dystrophy, limb-girdle, type 2J, 608807 (3), Autosomal recessive; Myopathy, proximal, with early respiratory muscle involvement, 603689 (3); Salih myopathy, 611705 (3), Autosomal recessive; Tibial muscular dystrophy, tardive, 600334 (3), Autosomal dominant	-	-	-	-	-	-	Conflicting interpretations of pathogenicity	Apr 01, 2020	47596	99	93	ENST00000342175;MODERATE;missense_variant;c.71623C>T;p.Arg23875Cys;181/192;protein_coding//ENST00000342992;MODERATE;missense_variant;c.90538C>T;p.Arg30180Cys;301/312;protein_coding//ENST00000359218;MODERATE;missense_variant;c.71422C>T;p.Arg23808Cys;181/192;protein_coding//ENST00000460472;MODERATE;missense_variant;c.71047C>T;p.Arg23683Cys;180/191;protein_coding//ENST00000589042;MODERATE;missense_v…
PX_7294011	CASQ1	rs200450022	2	179426596	C	T	TTN	0/1	0.00061185	EMG: myopathic abnormalities//Increased variability in muscle fiber diameter//Congenital muscular dystrophy//Abnormal levels of creatine kinase in blood//HP:1000013	Not available	ORDO:97242//ORDO:2020	Not available	Sporadic	Cardiomyopathy, dilated, 1G, 604145 (3); Cardiomyopathy, familial hypertrophic, 9, 613765 (3), Autosomal dominant; Muscular dystrophy, limb-girdle, type 2J, 608807 (3), Autosomal recessive; Myopathy, proximal, with early respiratory muscle involvement, 603689 (3); Salih myopathy, 611705 (3), Autosomal recessive; Tibial muscular dystrophy, tardive, 600334 (3), Autosomal dominant	-	-	-	-	-	-	Conflicting interpretations of pathogenicity//Uncertain significance	Dec 31, 2019//Nov 12, 2017	47432//263759	99	45	ENST00000342175;MODERATE;missense_variant;c.57644G>A;p.Ser19215Asn;155/192;protein_coding//ENST00000342992;MODERATE;missense_variant;c.76559G>A;p.Ser25520Asn;275/312;protein_coding//ENST00000359218;MODERATE;missense_variant;c.57443G>A;p.Ser19148Asn;155/192;protein_coding//ENST00000460472;MODERATE;missense_variant;c.57068G>A;p.Ser19023Asn;154/191;protein_coding//ENST00000589042;MODERATE;missense_v…
PX_7294011	CASQ1	rs72650011	2	179567340	G	A	TTN	0/1	0.0038635	EMG: myopathic abnormalities//Increased variability in muscle fiber diameter//Congenital muscular dystrophy//Abnormal levels of creatine kinase in blood//HP:1000013	Not available	ORDO:97242//ORDO:2020	Not available	Sporadic	Cardiomyopathy, dilated, 1G, 604145 (3); Cardiomyopathy, familial hypertrophic, 9, 613765 (3), Autosomal dominant; Muscular dystrophy, limb-girdle, type 2J, 608807 (3), Autosomal recessive; Myopathy, proximal, with early respiratory muscle involvement, 603689 (3); Salih myopathy, 611705 (3), Autosomal recessive; Tibial muscular dystrophy, tardive, 600334 (3), Autosomal dominant	-	-	-	-	-	-	Conflicting interpretations of pathogenicity	Apr 01, 2020	46832	99	105	ENST00000342992;MODERATE;missense_variant;c.26542C>T;p.His8848Tyr;104/312;protein_coding//ENST00000589042;MODERATE;missense_variant;c.30274C>T;p.His10092Tyr;107/363;protein_coding//ENST00000591111;MODERATE;missense_variant;c.29323C>T;p.His9775Tyr;105/313;protein_coding
PX_7294011	CASQ1	rs200118743	2	179590133	C	G	TTN	0/1	0.000624708	EMG: myopathic abnormalities//Increased variability in muscle fiber diameter//Congenital muscular dystrophy//Abnormal levels of creatine kinase in blood//HP:1000013	Not available	ORDO:97242//ORDO:2020	Not available	Sporadic	Cardiomyopathy, dilated, 1G, 604145 (3); Cardiomyopathy, familial hypertrophic, 9, 613765 (3), Autosomal dominant; Muscular dystrophy, limb-girdle, type 2J, 608807 (3), Autosomal recessive; Myopathy, proximal, with early respiratory muscle involvement, 603689 (3); Salih myopathy, 611705 (3), Autosomal recessive; Tibial muscular dystrophy, tardive, 600334 (3), Autosomal dominant	-	-	-	-	-	-	Conflicting interpretations of pathogenicity	Dec 31, 2019	46675	99	90	ENST00000342992;MODERATE;missense_variant;c.17066G>C;p.Gly5689Ala;68/312;protein_coding//ENST00000589042;MODERATE;missense_variant;c.20798G>C;p.Gly6933Ala;71/363;protein_coding//ENST00000591111;MODERATE;missense_variant;c.19847G>C;p.Gly6616Ala;69/313;protein_coding
PX_7294011	CASQ1	rs72647894	2	179632598	C	T	TTN	0/1	0.00418698	EMG: myopathic abnormalities//Increased variability in muscle fiber diameter//Congenital muscular dystrophy//Abnormal levels of creatine kinase in blood//HP:1000013	Not available	ORDO:97242//ORDO:2020	Not available	Sporadic	Cardiomyopathy, dilated, 1G, 604145 (3); Cardiomyopathy, familial hypertrophic, 9, 613765 (3), Autosomal dominant; Muscular dystrophy, limb-girdle, type 2J, 608807 (3), Autosomal recessive; Myopathy, proximal, with early respiratory muscle involvement, 603689 (3); Salih myopathy, 611705 (3), Autosomal recessive; Tibial muscular dystrophy, tardive, 600334 (3), Autosomal dominant	-	-	-	-	-	-	Conflicting interpretations of pathogenicity//Uncertain significance	Apr 01, 2020//Aug 04, 2014	47636//203168	99	58	ENST00000342175;MODERATE;missense_variant;c.9221G>A;p.Arg3074Gln;39/192;protein_coding//ENST00000342992;MODERATE;missense_variant;c.9359G>A;p.Arg3120Gln;40/312;protein_coding//ENST00000359218;MODERATE;missense_variant;c.9221G>A;p.Arg3074Gln;39/192;protein_coding//ENST00000360870;MODERATE;missense_variant;c.9359G>A;p.Arg3120Gln;40/46;protein_coding//ENST00000460472;MODERATE;missense_variant;c.9221…
PX_7294011	CASQ1	rs117422805	6	129601217	C	T	LAMA2	0/1	0.0019305	EMG: myopathic abnormalities//Increased variability in muscle fiber diameter//Congenital muscular dystrophy//Abnormal levels of creatine kinase in blood//HP:1000013	Not available	ORDO:97242//ORDO:2020	Not available	Sporadic	Muscular dystrophy, congenital merosin-deficient, 607855 (3), Autosomal recessive; Muscular dystrophy, congenital, due to partial LAMA2 deficiency, 607855 (3), Autosomal recessive	-	-	-	-	-	-	Conflicting interpretations of pathogenicity	Dec 31, 2019	162584	99	111	ENST00000421865;MODERATE;missense_variant;c.2462C>T;p.Thr821Met;18/65;protein_coding
PX_2303414	CASQ1	rs778254289	2	179425195	G	A	TTN	0/1	2.04155e-05	Elevated serum creatine phosphokinase//Difficulty climbing stairs//Muscular dystrophy//Proximal muscle weakness//Fatigue	Not available	Not available	Not available	no_inheritance	Cardiomyopathy, dilated, 1G, 604145 (3); Cardiomyopathy, familial hypertrophic, 9, 613765 (3), Autosomal dominant; Muscular dystrophy, limb-girdle, type 2J, 608807 (3), Autosomal recessive; Myopathy, proximal, with early respiratory muscle involvement, 603689 (3); Salih myopathy, 611705 (3), Autosomal recessive; Tibial muscular dystrophy, tardive, 600334 (3), Autosomal dominant	-	-	-	-	-	-	Not available	Not available	Not available	99	116	ENST00000342175;MODERATE;missense_variant;c.59045C>T;p.Thr19682Met;155/192;protein_coding//ENST00000342992;MODERATE;missense_variant;c.77960C>T;p.Thr25987Met;275/312;protein_coding//ENST00000359218;MODERATE;missense_variant;c.58844C>T;p.Thr19615Met;155/192;protein_coding//ENST00000460472;MODERATE;missense_variant;c.58469C>T;p.Thr19490Met;154/191;protein_coding//ENST00000589042;MODERATE;missense_v…
PX_2303414	CASQ1	rs113962905	6	152615148	C	T	SYNE1	0/1	0.00125094	Elevated serum creatine phosphokinase//Difficulty climbing stairs//Muscular dystrophy//Proximal muscle weakness//Fatigue	Not available	Not available	Not available	no_inheritance	Emery-Dreifuss muscular dystrophy 4, autosomal dominant, 612998 (3), Autosomal dominant; Spinocerebellar ataxia, autosomal recessive 8, 610743 (3), Autosomal recessive	-	-	-	-	-	-	Conflicting interpretations of pathogenicity	Dec 31, 2019	199226	99	164	ENST00000265368;MODERATE;missense_variant;c.17797G>A;p.Ala5933Thr;94/146;protein_coding//ENST00000341594;MODERATE;missense_variant;c.16633G>A;p.Ala5545Thr;95/147;protein_coding//ENST00000356820;MODERATE;missense_variant;c.1369G>A;p.Ala457Thr;9/61;protein_coding//ENST00000367255;MODERATE;missense_variant;c.17797G>A;p.Ala5933Thr;94/146;protein_coding//ENST00000423061;MODERATE;missense_variant;c.175…
PX_2303414	CASQ1	rs773890189	6	152826528	T	C	SYNE1	0/1	3.69407e-05	Elevated serum creatine phosphokinase//Difficulty climbing stairs//Muscular dystrophy//Proximal muscle weakness//Fatigue	Not available	Not available	Not available	no_inheritance	Emery-Dreifuss muscular dystrophy 4, autosomal dominant, 612998 (3), Autosomal dominant; Spinocerebellar ataxia, autosomal recessive 8, 610743 (3), Autosomal recessive	-	-	-	-	-	-	Uncertain significance	Nov 14, 2019	964042	99	74	ENST00000265368;MODERATE;missense_variant;c.586A>G;p.Thr196Ala;9/146;protein_coding//ENST00000341594;MODERATE;missense_variant;c.586A>G;p.Thr196Ala;9/147;protein_coding//ENST00000367248;MODERATE;missense_variant;c.607A>G;p.Thr203Ala;9/32;protein_coding//ENST00000367253;MODERATE;missense_variant;c.586A>G;p.Thr196Ala;7/36;protein_coding//ENST00000367255;MODERATE;missense_variant;c.586A>G;p.Thr196Al…
PX_3858533	CASQ1	rs762460746	2	179522492	G	T	TTN	0/1	0.000631893	Elevated serum creatine phosphokinase//Difficulty climbing stairs//Muscular dystrophy//Proximal muscle weakness//Fatigue	Not available	Not available	Not available	no_inheritance	Cardiomyopathy, dilated, 1G, 604145 (3); Cardiomyopathy, familial hypertrophic, 9, 613765 (3), Autosomal dominant; Muscular dystrophy, limb-girdle, type 2J, 608807 (3), Autosomal recessive; Myopathy, proximal, with early respiratory muscle involvement, 603689 (3); Salih myopathy, 611705 (3), Autosomal recessive; Tibial muscular dystrophy, tardive, 600334 (3), Autosomal dominant	-	-	-	-	non-affected//affected//non-affected//affected	-//-//-//-	Uncertain significance	Sep 01, 2017	809017	99	50	ENST00000589042;MODERATE;missense_variant,splice_region_variant;c.37876C>A;p.Pro12626Thr;188/363;protein_coding
PX_3858533	CASQ1	rs200572298	2	179649068	G	T	TTN	0/1	3.67963e-05	Elevated serum creatine phosphokinase//Difficulty climbing stairs//Muscular dystrophy//Proximal muscle weakness//Fatigue	Not available	Not available	Not available	no_inheritance	Cardiomyopathy, dilated, 1G, 604145 (3); Cardiomyopathy, familial hypertrophic, 9, 613765 (3), Autosomal dominant; Muscular dystrophy, limb-girdle, type 2J, 608807 (3), Autosomal recessive; Myopathy, proximal, with early respiratory muscle involvement, 603689 (3); Salih myopathy, 611705 (3), Autosomal recessive; Tibial muscular dystrophy, tardive, 600334 (3), Autosomal dominant	-	-	-	-	non-affected//affected//non-affected//affected	-//-//-//-	Conflicting interpretations of pathogenicity	Jan 13, 2018	192093	99	63	ENST00000342175;MODERATE;missense_variant;c.2366C>A;p.Ala789Asp;15/192;protein_coding//ENST00000342992;MODERATE;missense_variant;c.2504C>A;p.Ala835Asp;16/312;protein_coding//ENST00000359218;MODERATE;missense_variant;c.2366C>A;p.Ala789Asp;15/192;protein_coding//ENST00000360870;MODERATE;missense_variant;c.2504C>A;p.Ala835Asp;16/46;protein_coding//ENST00000460472;MODERATE;missense_variant;c.2366C>A;…
PX_3858533	CASQ1	rs150892227	5	138386670	G	C	SIL1	0/1	0.000109635	Elevated serum creatine phosphokinase//Difficulty climbing stairs//Muscular dystrophy//Proximal muscle weakness//Fatigue	Not available	Not available	Not available	no_inheritance	Marinesco-Sjogren syndrome, 248800 (3), Autosomal recessive	-	-	-	-	non-affected//affected//non-affected//affected	-//-//-//-	Not available	Not available	Not available	99	73	ENST00000265195;MODERATE;missense_variant;c.310C>G;p.Leu104Val;5/11;protein_coding//ENST00000394817;MODERATE;missense_variant;c.310C>G;p.Leu104Val;4/10;protein_coding//ENST00000505830;MODERATE;missense_variant;c.340C>G;p.Leu114Val;5/5;protein_coding//ENST00000507002;MODERATE;missense_variant;c.340C>G;p.Leu114Val;6/6;protein_coding//ENST00000508639;MODERATE;missense_variant;c.310C>G;p.Leu104Val;5/…
PX_3858533	CASQ1	Not available	13	110817223	G	A	COL4A1	0/1	8.47573e-06	Elevated serum creatine phosphokinase//Difficulty climbing stairs//Muscular dystrophy//Proximal muscle weakness//Fatigue	Not available	Not available	Not available	no_inheritance	Angiopathy, hereditary, with nephropathy, aneurysms, and muscle cramps, 611773 (3), Autosomal dominant; Brain small vessel disease with or without ocular anomalies, 607595 (3), Autosomal dominant; {Hemorrhage, intracerebral, susceptibility to}, 614519 (3); Porencephaly 1, 175780 (3), Autosomal dominant; ?Retinal arteries, tortuosity of, 180000 (3), Autosomal dominant; Schizencephaly, 269160 (3)	-	-	-	-	non-affected//affected//non-affected//affected	-//-//-//-	Not available	Not available	Not available	99	41	ENST00000375820;MODERATE;missense_variant;c.4136C>T;p.Pro1379Leu;46/52;protein_coding
PX_7770638	CASQ1	rs36038536	1	46658988	G	A	POMGNT1	0/1	2.45052e-05	Progressive muscle weakness//Congenital muscular dystrophy	Not available	ORDO:97242//ORDO:2020	Not available	no_inheritance	Muscular dystrophy-dystroglycanopathy (congenital with brain and eye anomalies), type A, 3, 253280 (3), Autosomal recessive; Muscular dystrophy-dystroglycanopathy (congenital with mental retardation), type B, 3, 613151 (3), Autosomal recessive; Muscular dystrophy-dystroglycanopathy (limb-girdle), type C, 3, 613157 (3), Autosomal recessive; Retinitis pigmentosa 76, 617123 (3), Autosomal recessive	-	-	-	-	-	-	Uncertain significance	Oct 12, 2019	538746	99	30	ENST00000371984;MODERATE;missense_variant;c.1099C>T;p.Arg367Cys;12/22;protein_coding//ENST00000371986;MODERATE;missense_variant;c.1099C>T;p.Arg367Cys;12/23;protein_coding//ENST00000371992;MODERATE;missense_variant;c.1099C>T;p.Arg367Cys;12/23;protein_coding//ENST00000535522;MODERATE;missense_variant;c.1033C>T;p.Arg345Cys;11/22;protein_coding
PX_7770638	CASQ1	Not available	1	160171131	A	T	CASQ1	0/1	0	Progressive muscle weakness//Congenital muscular dystrophy	Not available	ORDO:97242//ORDO:2020	Not available	no_inheritance	Myopathy, vacuolar, with CASQ1 aggregates, 616231 (3), Autosomal dominant	-	-	-	-	-	-	Not available	Not available	Not available	51	27	ENST00000368078;MODERATE;missense_variant;c.1156A>T;p.Asn386Tyr;11/11;protein_coding//ENST00000368079;MODERATE;missense_variant;c.1138A>T;p.Asn380Tyr;11/11;protein_coding//ENST00000467691;MODERATE;missense_variant;c.319A>T;p.Asn107Tyr;5/5;protein_coding
PX_7770638	CASQ1	rs772173518	2	179424278	A	C	TTN	0/1	4.88695e-05	Progressive muscle weakness//Congenital muscular dystrophy	Not available	ORDO:97242//ORDO:2020	Not available	no_inheritance	Cardiomyopathy, dilated, 1G, 604145 (3); Cardiomyopathy, familial hypertrophic, 9, 613765 (3), Autosomal dominant; Muscular dystrophy, limb-girdle, type 2J, 608807 (3), Autosomal recessive; Myopathy, proximal, with early respiratory muscle involvement, 603689 (3); Salih myopathy, 611705 (3), Autosomal recessive; Tibial muscular dystrophy, tardive, 600334 (3), Autosomal dominant	-	-	-	-	-	-	Not available	Not available	Not available	99	50	ENST00000342175;MODERATE;missense_variant;c.59962T>G;p.Ser19988Ala;155/192;protein_coding//ENST00000342992;MODERATE;missense_variant;c.78877T>G;p.Ser26293Ala;275/312;protein_coding//ENST00000359218;MODERATE;missense_variant;c.59761T>G;p.Ser19921Ala;155/192;protein_coding//ENST00000460472;MODERATE;missense_variant;c.59386T>G;p.Ser19796Ala;154/191;protein_coding//ENST00000589042;MODERATE;missense_v…
PX_7770638	CASQ1	rs55762754	2	179437034	C	G	TTN	0/1	0.0032056	Progressive muscle weakness//Congenital muscular dystrophy	Not available	ORDO:97242//ORDO:2020	Not available	no_inheritance	Cardiomyopathy, dilated, 1G, 604145 (3); Cardiomyopathy, familial hypertrophic, 9, 613765 (3), Autosomal dominant; Muscular dystrophy, limb-girdle, type 2J, 608807 (3), Autosomal recessive; Myopathy, proximal, with early respiratory muscle involvement, 603689 (3); Salih myopathy, 611705 (3), Autosomal recessive; Tibial muscular dystrophy, tardive, 600334 (3), Autosomal dominant	-	-	-	-	-	-	Conflicting interpretations of pathogenicity	Feb 24, 2020	47322	99	43	ENST00000342175;MODERATE;missense_variant;c.47206G>C;p.Glu15736Gln;155/192;protein_coding//ENST00000342992;MODERATE;missense_variant;c.66121G>C;p.Glu22041Gln;275/312;protein_coding//ENST00000359218;MODERATE;missense_variant;c.47005G>C;p.Glu15669Gln;155/192;protein_coding//ENST00000460472;MODERATE;missense_variant;c.46630G>C;p.Glu15544Gln;154/191;protein_coding//ENST00000589042;MODERATE;missense_v…
PX_4434659	CASQ1	rs751671175	1	201047035	G	A	CACNA1S	0/1	6.91619e-05	Respiratory distress//Myopathy//Progressive muscle weakness//EMG abnormality//EMG: myopathic abnormalities//Shoulder girdle muscle weakness//Muscular dystrophy//Proximal muscle weakness in lower limbs//Proximal muscle weakness in upper limbs//Abnormality of muscle morphology	Mental deterioration//Cardiomyopathy//Myofibrillar myopathy//Respiratory failure requiring assisted ventilation//Loss of ability to walk//Hypertrophy of the upper limb//Facial palsy//Arrhythmia//Cognitive impairment	Not available	Not available	Autosomal recessive	Hypokalemic periodic paralysis, type 1, 170400 (3), Autosomal dominant; {Malignant hyperthermia susceptibility 5}, 601887 (3), Autosomal dominant; {Thyrotoxic periodic paralysis, susceptibility to, 1}, 188580 (3), Isolated cases	non-affected	0/1	-	-	affected//affected	0/0//0/1	Conflicting interpretations of pathogenicity	Jul 23, 2019	806320	99	36	ENST00000362061;MODERATE;missense_variant;c.1591C>T;p.Arg531Cys;11/44;protein_coding//ENST00000367338;MODERATE;missense_variant;c.1591C>T;p.Arg531Cys;11/43;protein_coding
PX_4434659	CASQ1	rs2099130	2	179518979	A	G	TTN	1/1	0.0014722	Respiratory distress//Myopathy//Progressive muscle weakness//EMG abnormality//EMG: myopathic abnormalities//Shoulder girdle muscle weakness//Muscular dystrophy//Proximal muscle weakness in lower limbs//Proximal muscle weakness in upper limbs//Abnormality of muscle morphology	Mental deterioration//Cardiomyopathy//Myofibrillar myopathy//Respiratory failure requiring assisted ventilation//Loss of ability to walk//Hypertrophy of the upper limb//Facial palsy//Arrhythmia//Cognitive impairment	Not available	Not available	Autosomal recessive	Cardiomyopathy, dilated, 1G, 604145 (3); Cardiomyopathy, familial hypertrophic, 9, 613765 (3), Autosomal dominant; Muscular dystrophy, limb-girdle, type 2J, 608807 (3), Autosomal recessive; Myopathy, proximal, with early respiratory muscle involvement, 603689 (3); Salih myopathy, 611705 (3), Autosomal recessive; Tibial muscular dystrophy, tardive, 600334 (3), Autosomal dominant	non-affected	-	-	-	affected//affected	-//-	Conflicting interpretations of pathogenicity	Dec 31, 2019	220852	30	10	ENST00000589042;MODERATE;missense_variant;c.38336T>C;p.Val12779Ala;193/363;protein_coding
PX_4434659	CASQ1	rs555618887	2	179643842	C	A	TTN	1/1	6.13116e-05	Respiratory distress//Myopathy//Progressive muscle weakness//EMG abnormality//EMG: myopathic abnormalities//Shoulder girdle muscle weakness//Muscular dystrophy//Proximal muscle weakness in lower limbs//Proximal muscle weakness in upper limbs//Abnormality of muscle morphology	Mental deterioration//Cardiomyopathy//Myofibrillar myopathy//Respiratory failure requiring assisted ventilation//Loss of ability to walk//Hypertrophy of the upper limb//Facial palsy//Arrhythmia//Cognitive impairment	Not available	Not available	Autosomal recessive	Cardiomyopathy, dilated, 1G, 604145 (3); Cardiomyopathy, familial hypertrophic, 9, 613765 (3), Autosomal dominant; Muscular dystrophy, limb-girdle, type 2J, 608807 (3), Autosomal recessive; Myopathy, proximal, with early respiratory muscle involvement, 603689 (3); Salih myopathy, 611705 (3), Autosomal recessive; Tibial muscular dystrophy, tardive, 600334 (3), Autosomal dominant	non-affected	0/1	-	-	affected//affected	1/1//1/1	Not available	Not available	Not available	99	37	ENST00000342175;MODERATE;missense_variant;c.3829G>T;p.Ala1277Ser;23/192;protein_coding//ENST00000342992;MODERATE;missense_variant;c.3967G>T;p.Ala1323Ser;24/312;protein_coding//ENST00000359218;MODERATE;missense_variant;c.3829G>T;p.Ala1277Ser;23/192;protein_coding//ENST00000360870;MODERATE;missense_variant;c.3967G>T;p.Ala1323Ser;24/46;protein_coding//ENST00000460472;MODERATE;missense_variant;c.3829…
PX_4434659	CASQ1	rs757439753	2	179665158	C	T	TTN	1/1	1.62512e-05	Respiratory distress//Myopathy//Progressive muscle weakness//EMG abnormality//EMG: myopathic abnormalities//Shoulder girdle muscle weakness//Muscular dystrophy//Proximal muscle weakness in lower limbs//Proximal muscle weakness in upper limbs//Abnormality of muscle morphology	Mental deterioration//Cardiomyopathy//Myofibrillar myopathy//Respiratory failure requiring assisted ventilation//Loss of ability to walk//Hypertrophy of the upper limb//Facial palsy//Arrhythmia//Cognitive impairment	Not available	Not available	Autosomal recessive	Cardiomyopathy, dilated, 1G, 604145 (3); Cardiomyopathy, familial hypertrophic, 9, 613765 (3), Autosomal dominant; Muscular dystrophy, limb-girdle, type 2J, 608807 (3), Autosomal recessive; Myopathy, proximal, with early respiratory muscle involvement, 603689 (3); Salih myopathy, 611705 (3), Autosomal recessive; Tibial muscular dystrophy, tardive, 600334 (3), Autosomal dominant	non-affected	0/1	-	-	affected//affected	1/1//1/1	Not available	Not available	Not available	78	26	ENST00000342175;MODERATE;missense_variant;c.547G>A;p.Gly183Arg;4/192;protein_coding//ENST00000342992;MODERATE;missense_variant;c.547G>A;p.Gly183Arg;4/312;protein_coding//ENST00000359218;MODERATE;missense_variant;c.547G>A;p.Gly183Arg;4/192;protein_coding//ENST00000360870;MODERATE;missense_variant;c.547G>A;p.Gly183Arg;4/46;protein_coding//ENST00000460472;MODERATE;missense_variant;c.547G>A;p.Gly183A…
PX_4434659	CASQ1	rs116840776	3	8787313	C	G	CAV3	0/1	0.00137864	Respiratory distress//Myopathy//Progressive muscle weakness//EMG abnormality//EMG: myopathic abnormalities//Shoulder girdle muscle weakness//Muscular dystrophy//Proximal muscle weakness in lower limbs//Proximal muscle weakness in upper limbs//Abnormality of muscle morphology	Mental deterioration//Cardiomyopathy//Myofibrillar myopathy//Respiratory failure requiring assisted ventilation//Loss of ability to walk//Hypertrophy of the upper limb//Facial palsy//Arrhythmia//Cognitive impairment	Not available	Not available	Autosomal recessive	Cardiomyopathy, familial hypertrophic, 192600 (3), Autosomal dominant; Creatine phosphokinase, elevated serum, 123320 (3), Autosomal dominant; Long QT syndrome 9, 611818 (3), Autosomal dominant; Muscular dystrophy, limb-girdle, type IC, 607801 (3), Autosomal recessive, Autosomal dominant; Myopathy, distal, Tateyama type, 614321 (3), Autosomal dominant; Rippling muscle disease, 606072 (3), Autosom…	non-affected	0/1	-	-	affected//affected	0/1//0/1	Conflicting interpretations of pathogenicity	Jul 13, 2020	8279	99	245	ENST00000343849;MODERATE;missense_variant;c.216C>G;p.Cys72Trp;2/2;protein_coding//ENST00000397368;MODERATE;missense_variant;c.216C>G;p.Cys72Trp;2/3;protein_coding
PX_4434659	CASQ1	rs747010366	6	152737952	G	A	SYNE1	0/1	8.94498e-05	Respiratory distress//Myopathy//Progressive muscle weakness//EMG abnormality//EMG: myopathic abnormalities//Shoulder girdle muscle weakness//Muscular dystrophy//Proximal muscle weakness in lower limbs//Proximal muscle weakness in upper limbs//Abnormality of muscle morphology	Mental deterioration//Cardiomyopathy//Myofibrillar myopathy//Respiratory failure requiring assisted ventilation//Loss of ability to walk//Hypertrophy of the upper limb//Facial palsy//Arrhythmia//Cognitive impairment	Not available	Not available	Autosomal recessive	Emery-Dreifuss muscular dystrophy 4, autosomal dominant, 612998 (3), Autosomal dominant; Spinocerebellar ataxia, autosomal recessive 8, 610743 (3), Autosomal recessive	non-affected	0/1	-	-	affected//affected	0/1//0/1	Not available	Not available	Not available	99	155	ENST00000265368;MODERATE;missense_variant;c.5620C>T;p.Leu1874Phe;41/146;protein_coding//ENST00000341594;MODERATE;missense_variant;c.5731C>T;p.Leu1911Phe;44/147;protein_coding//ENST00000367255;MODERATE;missense_variant;c.5620C>T;p.Leu1874Phe;41/146;protein_coding//ENST00000423061;MODERATE;missense_variant;c.5641C>T;p.Leu1881Phe;41/146;protein_coding//ENST00000448038;MODERATE;missense_variant;c.564…
PX_4434659	CASQ1	rs765860949	9	108370219	G	A	FKTN	1/1	8.12942e-06	Respiratory distress//Myopathy//Progressive muscle weakness//EMG abnormality//EMG: myopathic abnormalities//Shoulder girdle muscle weakness//Muscular dystrophy//Proximal muscle weakness in lower limbs//Proximal muscle weakness in upper limbs//Abnormality of muscle morphology	Mental deterioration//Cardiomyopathy//Myofibrillar myopathy//Respiratory failure requiring assisted ventilation//Loss of ability to walk//Hypertrophy of the upper limb//Facial palsy//Arrhythmia//Cognitive impairment	Not available	Not available	Autosomal recessive	Cardiomyopathy, dilated, 1X, 611615 (3), Autosomal recessive; Muscular dystrophy-dystroglycanopathy (congenital with brain and eye anomalies), type A, 4, 253800 (3), Autosomal recessive; Muscular dystrophy-dystroglycanopathy (congenital without mental retardation), type B, 4, 613152 (3), Autosomal recessive; Muscular dystrophy-dystroglycanopathy (limb-girdle), type C, 4, 611588 (3), Autosomal rec…	non-affected	0/1	-	-	affected//affected	0/0//0/1	Not available	Not available	Not available	99	104	ENST00000223528;MODERATE;missense_variant;c.767G>A;p.Arg256Gln;6/10;protein_coding//ENST00000357998;MODERATE;missense_variant;c.767G>A;p.Arg256Gln;5/10;protein_coding//ENST00000374705;MODERATE;missense_variant;c.698G>A;p.Arg233Gln;6/6;protein_coding//ENST00000448551;MODERATE;missense_variant;c.767G>A;p.Arg256Gln;7/12;protein_coding//ENST00000540160;MODERATE;missense_variant;c.767G>A;p.Arg256Gln;6…
PX_9510415	CASQ1	rs116621885	2	70439942	T	C	TIA1	0/1	0.00671433	Distal muscle weakness//Arthralgia//Myopathy//Elevated serum creatine phosphokinase//EMG abnormality//EMG: myopathic abnormalities//Muscular dystrophy//Myofibrillar myopathy//Rimmed vacuoles	Behavioral abnormality//Delayed speech and language development//Global developmental delay//Specific learning disability//Weakness of facial musculature	ORDO:599//ORDO:593	Not available	Autosomal dominant	Welander distal myopathy, 604454 (3), Autosomal recessive, Autosomal dominant	-	-	-	-	-	-	Conflicting interpretations of pathogenicity	Dec 31, 2019	261567	99	83	ENST00000282574;MODERATE;missense_variant;c.1067A>G;p.Asn356Ser;13/13;protein_coding//ENST00000415783;MODERATE;missense_variant;c.1037A>G;p.Asn346Ser;12/12;protein_coding//ENST00000433529;MODERATE;missense_variant;c.1070A>G;p.Asn357Ser;13/13;protein_coding//ENST00000445587;MODERATE;missense_variant;c.767A>G;p.Asn256Ser;10/10;protein_coding
PX_9510415	CASQ1	rs202040332	2	179425453	G	C	TTN	0/1	0.00217228	Distal muscle weakness//Arthralgia//Myopathy//Elevated serum creatine phosphokinase//EMG abnormality//EMG: myopathic abnormalities//Muscular dystrophy//Myofibrillar myopathy//Rimmed vacuoles	Behavioral abnormality//Delayed speech and language development//Global developmental delay//Specific learning disability//Weakness of facial musculature	ORDO:599//ORDO:593	Not available	Autosomal dominant	Cardiomyopathy, dilated, 1G, 604145 (3); Cardiomyopathy, familial hypertrophic, 9, 613765 (3), Autosomal dominant; Muscular dystrophy, limb-girdle, type 2J, 608807 (3), Autosomal recessive; Myopathy, proximal, with early respiratory muscle involvement, 603689 (3); Salih myopathy, 611705 (3), Autosomal recessive; Tibial muscular dystrophy, tardive, 600334 (3), Autosomal dominant	-	-	-	-	-	-	Conflicting interpretations of pathogenicity	Dec 31, 2019	47446	99	40	ENST00000342175;MODERATE;missense_variant;c.58787C>G;p.Ser19596Cys;155/192;protein_coding//ENST00000342992;MODERATE;missense_variant;c.77702C>G;p.Ser25901Cys;275/312;protein_coding//ENST00000359218;MODERATE;missense_variant;c.58586C>G;p.Ser19529Cys;155/192;protein_coding//ENST00000460472;MODERATE;missense_variant;c.58211C>G;p.Ser19404Cys;154/191;protein_coding//ENST00000589042;MODERATE;missense_v…
PX_9998990	CASQ1	rs117422805	6	129601217	C	T	LAMA2	0/1	0.0019305	Distal muscle weakness//Muscular dystrophy//Contractures of the joints of the lower limbs//Ankle contracture//Distal upper limb muscle weakness//Distal lower limb muscle weakness//Progressive distal muscle weakness	Not available	ORDO:599	Not available	no_inheritance	Muscular dystrophy, congenital merosin-deficient, 607855 (3), Autosomal recessive; Muscular dystrophy, congenital, due to partial LAMA2 deficiency, 607855 (3), Autosomal recessive	-	-	-	-	affected//non-affected	0/1//0/0	Conflicting interpretations of pathogenicity	Dec 31, 2019	162584	99	313	ENST00000421865;MODERATE;missense_variant;c.2462C>T;p.Thr821Met;18/65;protein_coding
PX_9998990	CASQ1	rs780201995	6	152523002	G	A	SYNE1	0/1	2.44135e-05	Distal muscle weakness//Muscular dystrophy//Contractures of the joints of the lower limbs//Ankle contracture//Distal upper limb muscle weakness//Distal lower limb muscle weakness//Progressive distal muscle weakness	Not available	ORDO:599	Not available	no_inheritance	Emery-Dreifuss muscular dystrophy 4, autosomal dominant, 612998 (3), Autosomal dominant; Spinocerebellar ataxia, autosomal recessive 8, 610743 (3), Autosomal recessive	-	-	-	-	affected//non-affected	0/0//0/0	Uncertain significance	Oct 09, 2018	638936	99	87	ENST00000265368;MODERATE;missense_variant;c.23102C>T;p.Pro7701Leu;127/146;protein_coding//ENST00000341594;MODERATE;missense_variant;c.21938C>T;p.Pro7313Leu;128/147;protein_coding//ENST00000356820;MODERATE;missense_variant;c.6674C>T;p.Pro2225Leu;42/61;protein_coding//ENST00000367251;MODERATE;missense_variant;c.1868C>T;p.Pro623Leu;12/31;protein_coding//ENST00000367255;MODERATE;missense_variant;c.23…
PX_9998990	CASQ1	rs117360770	6	152697692	G	C	SYNE1	0/1	0.00163965	Distal muscle weakness//Muscular dystrophy//Contractures of the joints of the lower limbs//Ankle contracture//Distal upper limb muscle weakness//Distal lower limb muscle weakness//Progressive distal muscle weakness	Not available	ORDO:599	Not available	no_inheritance	Emery-Dreifuss muscular dystrophy 4, autosomal dominant, 612998 (3), Autosomal dominant; Spinocerebellar ataxia, autosomal recessive 8, 610743 (3), Autosomal recessive	-	-	-	-	affected//non-affected	0/1//0/0	Conflicting interpretations of pathogenicity	Mar 01, 2020	198014	99	131	ENST00000265368;MODERATE;missense_variant,splice_region_variant;c.9148C>G;p.Leu3050Val;58/146;protein_coding//ENST00000341594;MODERATE;missense_variant,splice_region_variant;c.9265C>G;p.Leu3089Val;61/147;protein_coding//ENST00000367255;MODERATE;missense_variant,splice_region_variant;c.9148C>G;p.Leu3050Val;58/146;protein_coding//ENST00000423061;MODERATE;missense_variant,splice_region_variant;c.916…
PX_9998990	CASQ1	rs547705798	6	152774686	AG	A	SYNE1	0/1	0.00162861	Distal muscle weakness//Muscular dystrophy//Contractures of the joints of the lower limbs//Ankle contracture//Distal upper limb muscle weakness//Distal lower limb muscle weakness//Progressive distal muscle weakness	Not available	ORDO:599	Not available	no_inheritance	Emery-Dreifuss muscular dystrophy 4, autosomal dominant, 612998 (3), Autosomal dominant; Spinocerebellar ataxia, autosomal recessive 8, 610743 (3), Autosomal recessive	-	-	-	-	affected//non-affected	0/1//0/0	Not available	Not available	Not available	99	73	ENST00000495090;HIGH;frameshift_variant;c.1762delC;p.Leu588SerfsTer7;12/12;protein_coding	likely benign (https://varsome.com/variant/hg19/6-152774686-AG-A)
PX_9998990	CASQ1	rs200887085	8	145005769	C	T	PLEC	0/1	0.000901451	Distal muscle weakness//Muscular dystrophy//Contractures of the joints of the lower limbs//Ankle contracture//Distal upper limb muscle weakness//Distal lower limb muscle weakness//Progressive distal muscle weakness	Not available	ORDO:599	Not available	no_inheritance	Epidermolysis bullosa simplex with muscular dystrophy, 226670 (3), Autosomal recessive; ?Epidermolysis bullosa simplex with nail dystrophy, 616487 (3), Autosomal recessive; Epidermolysis bullosa simplex with pyloric atresia, 612138 (3), Autosomal recessive; Epidermolysis bullosa simplex, Ogna type, 131950 (3), Autosomal dominant; Muscular dystrophy, limb-girdle, type 2Q, 613723 (3), Autosomal rec…	-	-	-	-	affected//non-affected	0/1//0/0	Conflicting interpretations of pathogenicity	Dec 27, 2019	195001	99	27	ENST00000322810;MODERATE;missense_variant;c.2648G>A;p.Arg883His;19/32;protein_coding//ENST00000345136;MODERATE;missense_variant;c.2237G>A;p.Arg746His;19/32;protein_coding//ENST00000354589;MODERATE;missense_variant;c.2237G>A;p.Arg746His;19/32;protein_coding//ENST00000354958;MODERATE;missense_variant;c.2171G>A;p.Arg724His;19/32;protein_coding//ENST00000356346;MODERATE;missense_variant;c.2195G>A;p.A…
PX_1498149	CASQ1	rs201179987	4	184614791	C	T	TRAPPC11	0/1	0.000564724	Neonatal hypotonia//Flexion contracture//Congenital muscular dystrophy//Loss of ability to walk//Abnormal levels of creatine kinase in blood//HP:1000013	Not available	ORDO:97242	Not available	Sporadic	Muscular dystrophy, limb-girdle, type 2S, 615356 (3), Autosomal recessive	-	-	-	-	-	-	Not available	Not available	Not available	99	81	ENST00000334690;MODERATE;missense_variant;c.2287C>T;p.Pro763Ser;21/30;protein_coding//ENST00000357207;MODERATE;missense_variant;c.2287C>T;p.Pro763Ser;21/31;protein_coding//ENST00000512476;MODERATE;missense_variant;c.1105C>T;p.Pro369Ser;10/19;protein_coding
PX_1498149	CASQ1	rs201146062	6	152776572	G	A	SYNE1	0/1	0.00193297	Neonatal hypotonia//Flexion contracture//Congenital muscular dystrophy//Loss of ability to walk//Abnormal levels of creatine kinase in blood//HP:1000013	Not available	ORDO:97242	Not available	Sporadic	Emery-Dreifuss muscular dystrophy 4, autosomal dominant, 612998 (3), Autosomal dominant; Spinocerebellar ataxia, autosomal recessive 8, 610743 (3), Autosomal recessive	-	-	-	-	-	-	Conflicting interpretations of pathogenicity	Jan 01, 2019	511896	98	16	ENST00000265368;MODERATE;missense_variant;c.2881C>T;p.Arg961Trp;24/146;protein_coding//ENST00000341594;MODERATE;missense_variant;c.3079C>T;p.Arg1027Trp;27/147;protein_coding//ENST00000367248;MODERATE;missense_variant;c.2851C>T;p.Arg951Trp;23/32;protein_coding//ENST00000367253;MODERATE;missense_variant;c.2881C>T;p.Arg961Trp;22/36;protein_coding//ENST00000367255;MODERATE;missense_variant;c.2881C>T;…
PX_1498149	CASQ1	rs34004222	13	110866346	G	A	COL4A1	0/1	0.00291595	Neonatal hypotonia//Flexion contracture//Congenital muscular dystrophy//Loss of ability to walk//Abnormal levels of creatine kinase in blood//HP:1000013	Not available	ORDO:97242	Not available	Sporadic	Angiopathy, hereditary, with nephropathy, aneurysms, and muscle cramps, 611773 (3), Autosomal dominant; Brain small vessel disease with or without ocular anomalies, 607595 (3), Autosomal dominant; {Hemorrhage, intracerebral, susceptibility to}, 614519 (3); Porencephaly 1, 175780 (3), Autosomal dominant; ?Retinal arteries, tortuosity of, 180000 (3), Autosomal dominant; Schizencephaly, 269160 (3)	-	-	-	-	-	-	Conflicting interpretations of pathogenicity	May 28, 2020	196327	99	25	ENST00000375820;MODERATE;missense_variant;c.161C>T;p.Pro54Leu;3/52;protein_coding//ENST00000543140;MODERATE;missense_variant;c.161C>T;p.Pro54Leu;3/25;protein_coding
PX_2507999	CASQ1	rs757110456	14	77751944	C	T	POMT2	0/1	1.21822e-05	Cerebellar atrophy//Muscle weakness//Dysphonia//Dysphagia//Neurological speech impairment//Respiratory insufficiency due to muscle weakness//Limb-girdle muscle weakness//Shoulder girdle muscle weakness//Muscular dystrophy//Pelvic girdle muscle weakness//Rimmed vacuoles//Hyperactive deep tendon reflexes//Distal upper limb muscle weakness//Highly elevated creatine phosphokinase//Cognitive impairment	Not available	ORDO:97242//ORDO:370959	Not available	Sporadic	Muscular dystrophy-dystroglycanopathy (congenital with brain and eye anomalies), type A, 2, 613150 (3), Autosomal recessive; Muscular dystrophy-dystroglycanopathy (congenital with mental retardation), type B, 2, 613156 (3), Autosomal recessive; Muscular dystrophy-dystroglycanopathy (limb-girdle), type C, 2, 613158 (3), Autosomal recessive	non-affected	0/1	non-affected	0/0	-	-	Not available	Not available	Not available	99	101	ENST00000261534;MODERATE;missense_variant;c.1364G>A;p.Arg455Gln;13/21;protein_coding
PX_2448947	CASQ1	rs868214637	2	179419226	A	C	TTN	0/1	0.00579249	Muscular dystrophy//Contractures of the joints of the lower limbs//Ankle contracture//Distal upper limb amyotrophy//Distal lower limb amyotrophy//Distal upper limb muscle weakness//Distal lower limb muscle weakness//Generalized limb muscle atrophy//Abnormality of muscle morphology//Abnormality of muscle size	Not available	Not available	Not available	no_inheritance	Cardiomyopathy, dilated, 1G, 604145 (3); Cardiomyopathy, familial hypertrophic, 9, 613765 (3), Autosomal dominant; Muscular dystrophy, limb-girdle, type 2J, 608807 (3), Autosomal recessive; Myopathy, proximal, with early respiratory muscle involvement, 603689 (3); Salih myopathy, 611705 (3), Autosomal recessive; Tibial muscular dystrophy, tardive, 600334 (3), Autosomal dominant	-	-	-	-	-	-	Not available	Not available	Not available	99	109	ENST00000342175;MODERATE;missense_variant;c.62229T>G;p.Ile20743Met;161/192;protein_coding//ENST00000342992;MODERATE;missense_variant;c.81144T>G;p.Ile27048Met;281/312;protein_coding//ENST00000359218;MODERATE;missense_variant;c.62028T>G;p.Ile20676Met;161/192;protein_coding//ENST00000460472;MODERATE;missense_variant;c.61653T>G;p.Ile20551Met;160/191;protein_coding//ENST00000589042;MODERATE;missense_v…
PX_2448947	CASQ1	rs117422805	6	129601217	C	T	LAMA2	0/1	0.0019305	Muscular dystrophy//Contractures of the joints of the lower limbs//Ankle contracture//Distal upper limb amyotrophy//Distal lower limb amyotrophy//Distal upper limb muscle weakness//Distal lower limb muscle weakness//Generalized limb muscle atrophy//Abnormality of muscle morphology//Abnormality of muscle size	Not available	Not available	Not available	no_inheritance	Muscular dystrophy, congenital merosin-deficient, 607855 (3), Autosomal recessive; Muscular dystrophy, congenital, due to partial LAMA2 deficiency, 607855 (3), Autosomal recessive	-	-	-	-	-	-	Conflicting interpretations of pathogenicity	Dec 31, 2019	162584	99	246	ENST00000421865;MODERATE;missense_variant;c.2462C>T;p.Thr821Met;18/65;protein_coding
PX_2448947	CASQ1	rs117360770	6	152697692	G	C	SYNE1	0/1	0.00163965	Muscular dystrophy//Contractures of the joints of the lower limbs//Ankle contracture//Distal upper limb amyotrophy//Distal lower limb amyotrophy//Distal upper limb muscle weakness//Distal lower limb muscle weakness//Generalized limb muscle atrophy//Abnormality of muscle morphology//Abnormality of muscle size	Not available	Not available	Not available	no_inheritance	Emery-Dreifuss muscular dystrophy 4, autosomal dominant, 612998 (3), Autosomal dominant; Spinocerebellar ataxia, autosomal recessive 8, 610743 (3), Autosomal recessive	-	-	-	-	-	-	Conflicting interpretations of pathogenicity	Mar 01, 2020	198014	99	134	ENST00000265368;MODERATE;missense_variant,splice_region_variant;c.9148C>G;p.Leu3050Val;58/146;protein_coding//ENST00000341594;MODERATE;missense_variant,splice_region_variant;c.9265C>G;p.Leu3089Val;61/147;protein_coding//ENST00000367255;MODERATE;missense_variant,splice_region_variant;c.9148C>G;p.Leu3050Val;58/146;protein_coding//ENST00000423061;MODERATE;missense_variant,splice_region_variant;c.916…
PX_2448947	CASQ1	rs547705798	6	152774686	AG	A	SYNE1	0/1	0.00162861	Muscular dystrophy//Contractures of the joints of the lower limbs//Ankle contracture//Distal upper limb amyotrophy//Distal lower limb amyotrophy//Distal upper limb muscle weakness//Distal lower limb muscle weakness//Generalized limb muscle atrophy//Abnormality of muscle morphology//Abnormality of muscle size	Not available	Not available	Not available	no_inheritance	Emery-Dreifuss muscular dystrophy 4, autosomal dominant, 612998 (3), Autosomal dominant; Spinocerebellar ataxia, autosomal recessive 8, 610743 (3), Autosomal recessive	-	-	-	-	-	-	Not available	Not available	Not available	99	68	ENST00000495090;HIGH;frameshift_variant;c.1762delC;p.Leu588SerfsTer7;12/12;protein_coding	likely benign (https://varsome.com/variant/hg19/6-152774686-AG-A)
PX_2448947	CASQ1	rs200887085	8	145005769	C	T	PLEC	0/1	0.000901451	Muscular dystrophy//Contractures of the joints of the lower limbs//Ankle contracture//Distal upper limb amyotrophy//Distal lower limb amyotrophy//Distal upper limb muscle weakness//Distal lower limb muscle weakness//Generalized limb muscle atrophy//Abnormality of muscle morphology//Abnormality of muscle size	Not available	Not available	Not available	no_inheritance	Epidermolysis bullosa simplex with muscular dystrophy, 226670 (3), Autosomal recessive; ?Epidermolysis bullosa simplex with nail dystrophy, 616487 (3), Autosomal recessive; Epidermolysis bullosa simplex with pyloric atresia, 612138 (3), Autosomal recessive; Epidermolysis bullosa simplex, Ogna type, 131950 (3), Autosomal dominant; Muscular dystrophy, limb-girdle, type 2Q, 613723 (3), Autosomal rec…	-	-	-	-	-	-	Conflicting interpretations of pathogenicity	Dec 27, 2019	195001	99	42	ENST00000322810;MODERATE;missense_variant;c.2648G>A;p.Arg883His;19/32;protein_coding//ENST00000345136;MODERATE;missense_variant;c.2237G>A;p.Arg746His;19/32;protein_coding//ENST00000354589;MODERATE;missense_variant;c.2237G>A;p.Arg746His;19/32;protein_coding//ENST00000354958;MODERATE;missense_variant;c.2171G>A;p.Arg724His;19/32;protein_coding//ENST00000356346;MODERATE;missense_variant;c.2195G>A;p.A…
PX_8085589	CASQ1	Not available	2	179439884	C	A	TTN	0/1	0	Reduced tendon reflexes//Progressive muscle weakness//Muscular dystrophy//Scapular winging//Exercise-induced muscle cramps//Calf muscle hypertrophy//Proximal muscle weakness in lower limbs//Proximal muscle weakness in upper limbs//Hypertrophy of the lower limb	Neck muscle weakness//Flexion contracture//Nocturnal hypoventilation//Myoglobinuria//Spinal rigidity//Distal lower limb muscle weakness//Facial palsy	Not available	Not available	no_inheritance	Cardiomyopathy, dilated, 1G, 604145 (3); Cardiomyopathy, familial hypertrophic, 9, 613765 (3), Autosomal dominant; Muscular dystrophy, limb-girdle, type 2J, 608807 (3), Autosomal recessive; Myopathy, proximal, with early respiratory muscle involvement, 603689 (3); Salih myopathy, 611705 (3), Autosomal recessive; Tibial muscular dystrophy, tardive, 600334 (3), Autosomal dominant	-	-	-	-	-	-	Uncertain significance	Oct 24, 2018	281841	36	33	ENST00000342175;MODERATE;missense_variant;c.44356G>T;p.Gly14786Cys;155/192;protein_coding//ENST00000342992;MODERATE;missense_variant;c.63271G>T;p.Gly21091Cys;275/312;protein_coding//ENST00000359218;MODERATE;missense_variant;c.44155G>T;p.Gly14719Cys;155/192;protein_coding//ENST00000460472;MODERATE;missense_variant;c.43780G>T;p.Gly14594Cys;154/191;protein_coding//ENST00000589042;MODERATE;missense_v…
PX_8085589	CASQ1	Not available	2	179460305	G	T	TTN	0/1	0	Reduced tendon reflexes//Progressive muscle weakness//Muscular dystrophy//Scapular winging//Exercise-induced muscle cramps//Calf muscle hypertrophy//Proximal muscle weakness in lower limbs//Proximal muscle weakness in upper limbs//Hypertrophy of the lower limb	Neck muscle weakness//Flexion contracture//Nocturnal hypoventilation//Myoglobinuria//Spinal rigidity//Distal lower limb muscle weakness//Facial palsy	Not available	Not available	no_inheritance	Cardiomyopathy, dilated, 1G, 604145 (3); Cardiomyopathy, familial hypertrophic, 9, 613765 (3), Autosomal dominant; Muscular dystrophy, limb-girdle, type 2J, 608807 (3), Autosomal recessive; Myopathy, proximal, with early respiratory muscle involvement, 603689 (3); Salih myopathy, 611705 (3), Autosomal recessive; Tibial muscular dystrophy, tardive, 600334 (3), Autosomal dominant	-	-	-	-	-	-	Not available	Not available	Not available	42	12	ENST00000342175;MODERATE;missense_variant;c.31157C>A;p.Ala10386Glu;124/192;protein_coding//ENST00000342992;MODERATE;missense_variant;c.50072C>A;p.Ala16691Glu;244/312;protein_coding//ENST00000359218;MODERATE;missense_variant;c.30956C>A;p.Ala10319Glu;124/192;protein_coding//ENST00000460472;MODERATE;missense_variant;c.30581C>A;p.Ala10194Glu;123/191;protein_coding//ENST00000589042;MODERATE;missense_v…
PX_8085589	CASQ1	Not available	2	179641302	A	T	TTN	0/1	0	Reduced tendon reflexes//Progressive muscle weakness//Muscular dystrophy//Scapular winging//Exercise-induced muscle cramps//Calf muscle hypertrophy//Proximal muscle weakness in lower limbs//Proximal muscle weakness in upper limbs//Hypertrophy of the lower limb	Neck muscle weakness//Flexion contracture//Nocturnal hypoventilation//Myoglobinuria//Spinal rigidity//Distal lower limb muscle weakness//Facial palsy	Not available	Not available	no_inheritance	Cardiomyopathy, dilated, 1G, 604145 (3); Cardiomyopathy, familial hypertrophic, 9, 613765 (3), Autosomal dominant; Muscular dystrophy, limb-girdle, type 2J, 608807 (3), Autosomal recessive; Myopathy, proximal, with early respiratory muscle involvement, 603689 (3); Salih myopathy, 611705 (3), Autosomal recessive; Tibial muscular dystrophy, tardive, 600334 (3), Autosomal dominant	-	-	-	-	-	-	Not available	Not available	Not available	99	98	ENST00000342175;MODERATE;missense_variant;c.5151T>A;p.Asp1717Glu;27/192;protein_coding//ENST00000342992;MODERATE;missense_variant;c.5289T>A;p.Asp1763Glu;28/312;protein_coding//ENST00000359218;MODERATE;missense_variant;c.5151T>A;p.Asp1717Glu;27/192;protein_coding//ENST00000360870;MODERATE;missense_variant;c.5289T>A;p.Asp1763Glu;28/46;protein_coding//ENST00000460472;MODERATE;missense_variant;c.5151…
PX_8085589	CASQ1	Not available	8	145009463	C	A	PLEC	0/1	0	Reduced tendon reflexes//Progressive muscle weakness//Muscular dystrophy//Scapular winging//Exercise-induced muscle cramps//Calf muscle hypertrophy//Proximal muscle weakness in lower limbs//Proximal muscle weakness in upper limbs//Hypertrophy of the lower limb	Neck muscle weakness//Flexion contracture//Nocturnal hypoventilation//Myoglobinuria//Spinal rigidity//Distal lower limb muscle weakness//Facial palsy	Not available	Not available	no_inheritance	Epidermolysis bullosa simplex with muscular dystrophy, 226670 (3), Autosomal recessive; ?Epidermolysis bullosa simplex with nail dystrophy, 616487 (3), Autosomal recessive; Epidermolysis bullosa simplex with pyloric atresia, 612138 (3), Autosomal recessive; Epidermolysis bullosa simplex, Ogna type, 131950 (3), Autosomal dominant; Muscular dystrophy, limb-girdle, type 2Q, 613723 (3), Autosomal rec…	-	-	-	-	-	-	Not available	Not available	Not available	38	14	ENST00000322810;MODERATE;missense_variant;c.1032G>T;p.Met344Ile;7/32;protein_coding//ENST00000345136;MODERATE;missense_variant;c.621G>T;p.Met207Ile;7/32;protein_coding//ENST00000354589;MODERATE;missense_variant;c.621G>T;p.Met207Ile;7/32;protein_coding//ENST00000354958;MODERATE;missense_variant;c.555G>T;p.Met185Ile;7/32;protein_coding//ENST00000356346;MODERATE;missense_variant;c.579G>T;p.Met193Ile…
PX_8085589	CASQ1	CM013811	19	47259908	G	T	FKRP	0/1	0	Reduced tendon reflexes//Progressive muscle weakness//Muscular dystrophy//Scapular winging//Exercise-induced muscle cramps//Calf muscle hypertrophy//Proximal muscle weakness in lower limbs//Proximal muscle weakness in upper limbs//Hypertrophy of the lower limb	Neck muscle weakness//Flexion contracture//Nocturnal hypoventilation//Myoglobinuria//Spinal rigidity//Distal lower limb muscle weakness//Facial palsy	Not available	Not available	no_inheritance	Muscular dystrophy-dystroglycanopathy (congenital with brain and eye anomalies), type A, 5, 613153 (3), Autosomal recessive; Muscular dystrophy-dystroglycanopathy (congenital with or without mental retardation), type B, 5, 606612 (3), Autosomal recessive; Muscular dystrophy-dystroglycanopathy (limb-girdle), type C, 5, 607155 (3), Autosomal recessive	-	-	-	-	-	-	Uncertain significance	Mar 08, 2017	551029	99	12	ENST00000318584;MODERATE;missense_variant;c.1201G>T;p.Asp401Tyr;4/4;protein_coding//ENST00000391909;MODERATE;missense_variant;c.1201G>T;p.Asp401Tyr;4/4;protein_coding
PX_9167404	CASQ1	Not available	2	179484533	T	C	TTN	0/1	8.17341e-06	Elbow flexion contracture//Spinal rigidity//Muscular dystrophy//Contractures of the joints of the lower limbs//Ankle contracture//Calf muscle hypertrophy//Proximal muscle weakness in lower limbs//Proximal muscle weakness in upper limbs//Joint contracture of the hand//Flexion contracture of finger//Contractures of the joints of the upper limbs	Not available	Not available	Not available	no_inheritance	Cardiomyopathy, dilated, 1G, 604145 (3); Cardiomyopathy, familial hypertrophic, 9, 613765 (3), Autosomal dominant; Muscular dystrophy, limb-girdle, type 2J, 608807 (3), Autosomal recessive; Myopathy, proximal, with early respiratory muscle involvement, 603689 (3); Salih myopathy, 611705 (3), Autosomal recessive; Tibial muscular dystrophy, tardive, 600334 (3), Autosomal dominant	non-affected	0/1	-	-	non-affected//non-affected	0/1//0/1	Not available	Not available	Not available	99	110	ENST00000342175;MODERATE;missense_variant;c.19892A>G;p.Asn6631Ser;79/192;protein_coding//ENST00000342992;MODERATE;missense_variant;c.38807A>G;p.Asn12936Ser;199/312;protein_coding//ENST00000359218;MODERATE;missense_variant;c.19691A>G;p.Asn6564Ser;79/192;protein_coding//ENST00000460472;MODERATE;missense_variant;c.19316A>G;p.Asn6439Ser;78/191;protein_coding//ENST00000589042;MODERATE;missense_variant…
PX_6717564	CASQ1	rs200335928	8	145024570	C	T	PLEC	0/1	0.00246078	Neonatal hypotonia//Congenital muscular dystrophy	Not available	ORDO:97242	Not available	Sporadic	Epidermolysis bullosa simplex with muscular dystrophy, 226670 (3), Autosomal recessive; ?Epidermolysis bullosa simplex with nail dystrophy, 616487 (3), Autosomal recessive; Epidermolysis bullosa simplex with pyloric atresia, 612138 (3), Autosomal recessive; Epidermolysis bullosa simplex, Ogna type, 131950 (3), Autosomal dominant; Muscular dystrophy, limb-girdle, type 2Q, 613723 (3), Autosomal rec…	-	-	-	-	-	-	Uncertain significance	Feb 01, 2019	810331	99	17	ENST00000322810;MODERATE;missense_variant;c.305G>A;p.Arg102His;1/32;protein_coding
PX_6886796	CASQ1	Not available	2	179495638	T	C	TTN	0/1	0	Delayed speech and language development//Intellectual disability, mild//Elevated serum creatine phosphokinase//Muscular dystrophy//Abnormality of muscle morphology//Cognitive impairment	Neck muscle weakness//Ptosis//Ophthalmoparesis//Seizures//Mental deterioration//Dysphonia//Cardiomyopathy//Dysphagia//EEG abnormality//Difficulty walking//Distal muscle weakness//Scoliosis//Respiratory failure//obsolete Respiratory difficulties//Spinal rigidity//Progressive muscle weakness//Sensory axonal neuropathy//EMG: neuropathic changes//Fatigable weakness//Shoulder girdle muscle weakness//S…	Not available	Not available	Sporadic	Cardiomyopathy, dilated, 1G, 604145 (3); Cardiomyopathy, familial hypertrophic, 9, 613765 (3), Autosomal dominant; Muscular dystrophy, limb-girdle, type 2J, 608807 (3), Autosomal recessive; Myopathy, proximal, with early respiratory muscle involvement, 603689 (3); Salih myopathy, 611705 (3), Autosomal recessive; Tibial muscular dystrophy, tardive, 600334 (3), Autosomal dominant	-	-	-	-	-	-	Not available	Not available	Not available	99	46	ENST00000342175;MODERATE;missense_variant;c.17428A>G;p.Ser5810Gly;67/192;protein_coding//ENST00000342992;MODERATE;missense_variant;c.36343A>G;p.Ser12115Gly;187/312;protein_coding//ENST00000359218;MODERATE;missense_variant;c.17227A>G;p.Ser5743Gly;67/192;protein_coding//ENST00000460472;MODERATE;missense_variant;c.16852A>G;p.Ser5618Gly;66/191;protein_coding//ENST00000589042;MODERATE;missense_variant…
PX_6886796	CASQ1	rs141856116	2	179579935	C	T	TTN	0/1	0.00130675	Delayed speech and language development//Intellectual disability, mild//Elevated serum creatine phosphokinase//Muscular dystrophy//Abnormality of muscle morphology//Cognitive impairment	Neck muscle weakness//Ptosis//Ophthalmoparesis//Seizures//Mental deterioration//Dysphonia//Cardiomyopathy//Dysphagia//EEG abnormality//Difficulty walking//Distal muscle weakness//Scoliosis//Respiratory failure//obsolete Respiratory difficulties//Spinal rigidity//Progressive muscle weakness//Sensory axonal neuropathy//EMG: neuropathic changes//Fatigable weakness//Shoulder girdle muscle weakness//S…	Not available	Not available	Sporadic	Cardiomyopathy, dilated, 1G, 604145 (3); Cardiomyopathy, familial hypertrophic, 9, 613765 (3), Autosomal dominant; Muscular dystrophy, limb-girdle, type 2J, 608807 (3), Autosomal recessive; Myopathy, proximal, with early respiratory muscle involvement, 603689 (3); Salih myopathy, 611705 (3), Autosomal recessive; Tibial muscular dystrophy, tardive, 600334 (3), Autosomal dominant	-	-	-	-	-	-	Conflicting interpretations of pathogenicity	Dec 31, 2019	46771	99	240	ENST00000342992;MODERATE;missense_variant;c.22246G>A;p.Val7416Ile;87/312;protein_coding//ENST00000589042;MODERATE;missense_variant;c.25978G>A;p.Val8660Ile;90/363;protein_coding//ENST00000591111;MODERATE;missense_variant;c.25027G>A;p.Val8343Ile;88/313;protein_coding
PX_6886796	CASQ1	Not available	2	179612174	C	T	TTN	0/1	0	Delayed speech and language development//Intellectual disability, mild//Elevated serum creatine phosphokinase//Muscular dystrophy//Abnormality of muscle morphology//Cognitive impairment	Neck muscle weakness//Ptosis//Ophthalmoparesis//Seizures//Mental deterioration//Dysphonia//Cardiomyopathy//Dysphagia//EEG abnormality//Difficulty walking//Distal muscle weakness//Scoliosis//Respiratory failure//obsolete Respiratory difficulties//Spinal rigidity//Progressive muscle weakness//Sensory axonal neuropathy//EMG: neuropathic changes//Fatigable weakness//Shoulder girdle muscle weakness//S…	Not available	Not available	Sporadic	Cardiomyopathy, dilated, 1G, 604145 (3); Cardiomyopathy, familial hypertrophic, 9, 613765 (3), Autosomal dominant; Muscular dystrophy, limb-girdle, type 2J, 608807 (3), Autosomal recessive; Myopathy, proximal, with early respiratory muscle involvement, 603689 (3); Salih myopathy, 611705 (3), Autosomal recessive; Tibial muscular dystrophy, tardive, 600334 (3), Autosomal dominant	-	-	-	-	-	-	Not available	Not available	Not available	99	264	ENST00000360870;MODERATE;missense_variant;c.14953G>A;p.Asp4985Asn;46/46;protein_coding
PX_6886796	CASQ1	rs370569372	8	144999073	C	T	PLEC	0/1	0.000619074	Delayed speech and language development//Intellectual disability, mild//Elevated serum creatine phosphokinase//Muscular dystrophy//Abnormality of muscle morphology//Cognitive impairment	Neck muscle weakness//Ptosis//Ophthalmoparesis//Seizures//Mental deterioration//Dysphonia//Cardiomyopathy//Dysphagia//EEG abnormality//Difficulty walking//Distal muscle weakness//Scoliosis//Respiratory failure//obsolete Respiratory difficulties//Spinal rigidity//Progressive muscle weakness//Sensory axonal neuropathy//EMG: neuropathic changes//Fatigable weakness//Shoulder girdle muscle weakness//S…	Not available	Not available	Sporadic	Epidermolysis bullosa simplex with muscular dystrophy, 226670 (3), Autosomal recessive; ?Epidermolysis bullosa simplex with nail dystrophy, 616487 (3), Autosomal recessive; Epidermolysis bullosa simplex with pyloric atresia, 612138 (3), Autosomal recessive; Epidermolysis bullosa simplex, Ogna type, 131950 (3), Autosomal dominant; Muscular dystrophy, limb-girdle, type 2Q, 613723 (3), Autosomal rec…	-	-	-	-	-	-	Conflicting interpretations of pathogenicity	Oct 02, 2019	196748	99	77	ENST00000322810;MODERATE;missense_variant;c.5435G>A;p.Arg1812Gln;31/32;protein_coding//ENST00000345136;MODERATE;missense_variant;c.5024G>A;p.Arg1675Gln;31/32;protein_coding//ENST00000354589;MODERATE;missense_variant;c.5024G>A;p.Arg1675Gln;31/32;protein_coding//ENST00000354958;MODERATE;missense_variant;c.4958G>A;p.Arg1653Gln;31/32;protein_coding//ENST00000356346;MODERATE;missense_variant;c.4982G>A…
PX_3505807	CASQ1	rs72650040	2	179544983	C	G	TTN	0/1	0.00156571	Muscle weakness//Scapuloperoneal weakness//Myofibrillar myopathy//Mildly elevated creatine phosphokinase//Scapuloperoneal myopathy	Not available	ORDO:431272	Not available	no_inheritance	Cardiomyopathy, dilated, 1G, 604145 (3); Cardiomyopathy, familial hypertrophic, 9, 613765 (3), Autosomal dominant; Muscular dystrophy, limb-girdle, type 2J, 608807 (3), Autosomal recessive; Myopathy, proximal, with early respiratory muscle involvement, 603689 (3); Salih myopathy, 611705 (3), Autosomal recessive; Tibial muscular dystrophy, tardive, 600334 (3), Autosomal dominant	non-affected	0/1	non-affected	0/0	-	-	Conflicting interpretations of pathogenicity	Dec 31, 2019	46888	99	95	ENST00000342992;MODERATE;missense_variant,splice_region_variant;c.29684G>C;p.Arg9895Thr;136/312;protein_coding//ENST00000589042;MODERATE;missense_variant,splice_region_variant;c.33416G>C;p.Arg11139Thr;139/363;protein_coding//ENST00000591111;MODERATE;missense_variant,splice_region_variant;c.32465G>C;p.Arg10822Thr;137/313;protein_coding
PX_3505807	CASQ1	rs200066725	2	179613538	A	C	TTN	0/1	0.000102579	Muscle weakness//Scapuloperoneal weakness//Myofibrillar myopathy//Mildly elevated creatine phosphokinase//Scapuloperoneal myopathy	Not available	ORDO:431272	Not available	no_inheritance	Cardiomyopathy, dilated, 1G, 604145 (3); Cardiomyopathy, familial hypertrophic, 9, 613765 (3), Autosomal dominant; Muscular dystrophy, limb-girdle, type 2J, 608807 (3), Autosomal recessive; Myopathy, proximal, with early respiratory muscle involvement, 603689 (3); Salih myopathy, 611705 (3), Autosomal recessive; Tibial muscular dystrophy, tardive, 600334 (3), Autosomal dominant	non-affected	-	non-affected	-	-	-	Uncertain significance	Mar 27, 2013	178874	99	17	ENST00000360870;MODERATE;missense_variant;c.13589T>G;p.Ile4530Arg;46/46;protein_coding
PX_3505807	CASQ1	rs565917973	14	64635628	A	G	SYNE2	0/1	2.03164e-05	Muscle weakness//Scapuloperoneal weakness//Myofibrillar myopathy//Mildly elevated creatine phosphokinase//Scapuloperoneal myopathy	Not available	ORDO:431272	Not available	no_inheritance	Emery-Dreifuss muscular dystrophy 5, autosomal dominant, 612999 (3), Autosomal dominant	non-affected	0/1	non-affected	0/0	-	-	Not available	Not available	Not available	99	45	ENST00000344113;MODERATE;missense_variant;c.16939A>G;p.Ile5647Val;93/115;protein_coding//ENST00000357395;MODERATE;missense_variant;c.6094A>G;p.Ile2032Val;94/116;protein_coding//ENST00000358025;MODERATE;missense_variant;c.16939A>G;p.Ile5647Val;93/116;protein_coding//ENST00000394768;MODERATE;missense_variant;c.6094A>G;p.Ile2032Val;41/63;protein_coding//ENST00000553289;MODERATE;missense_variant,NMD_…
PX_3505807	CASQ1	rs775332895	22	24109583	G	A	CHCHD10	0/1	0.000320488	Muscle weakness//Scapuloperoneal weakness//Myofibrillar myopathy//Mildly elevated creatine phosphokinase//Scapuloperoneal myopathy	Not available	ORDO:431272	Not available	no_inheritance	Frontotemporal dementia and/or amyotrophic lateral sclerosis 2, 615911 (3), Autosomal dominant; ?Myopathy, isolated mitochondrial, autosomal dominant, 616209 (3), Autosomal dominant; Spinal muscular atrophy, Jokela type, 615048 (3), Autosomal dominant	non-affected	0/0	non-affected	0/1	-	-	Conflicting interpretations of pathogenicity	Jan 01, 2020	204292	99	100	ENST00000401675;MODERATE;missense_variant;c.239C>T;p.Pro80Leu;2/4;protein_coding//ENST00000484558;MODERATE;missense_variant;c.239C>T;p.Pro80Leu;2/4;protein_coding
PX_965350	CASQ1	rs72677243	2	179479288	A	G	TTN	0/1	0.00119323	Distal muscle weakness//Myopathy//Elevated serum creatine phosphokinase//EMG: myopathic abnormalities//Rimmed vacuoles//Distal lower limb amyotrophy//Tibialis muscle weakness//Distal lower limb muscle weakness//Tibialis atrophy//Abnormality of muscle morphology//Abnormal levels of creatine kinase in blood//HP:1000012//HP:1000014	Neck muscle weakness//Ptosis//Ophthalmoparesis//Dysphagia//Neurological speech impairment//Axial muscle weakness//EMG: neuropathic changes//EMG: myotonic runs//Weakness of facial musculature//EMG: myotonic discharges//HP:1000002//HP:1000010//HP:1000013	ORDO:599//ORDO:88635	Not available	Sporadic	Cardiomyopathy, dilated, 1G, 604145 (3); Cardiomyopathy, familial hypertrophic, 9, 613765 (3), Autosomal dominant; Muscular dystrophy, limb-girdle, type 2J, 608807 (3), Autosomal recessive; Myopathy, proximal, with early respiratory muscle involvement, 603689 (3); Salih myopathy, 611705 (3), Autosomal recessive; Tibial muscular dystrophy, tardive, 600334 (3), Autosomal dominant	non-affected	0/1	non-affected	0/0	-	-	Conflicting interpretations of pathogenicity	Dec 31, 2019	47025	99	45	ENST00000342175;MODERATE;missense_variant;c.22334T>C;p.Ile7445Thr;90/192;protein_coding//ENST00000342992;MODERATE;missense_variant;c.41249T>C;p.Ile13750Thr;210/312;protein_coding//ENST00000359218;MODERATE;missense_variant;c.22133T>C;p.Ile7378Thr;90/192;protein_coding//ENST00000460472;MODERATE;missense_variant;c.21758T>C;p.Ile7253Thr;89/191;protein_coding//ENST00000589042;MODERATE;missense_variant…
PX_965350	CASQ1	rs397516131	14	23895234	C	T	MYH7	0/1	0	Distal muscle weakness//Myopathy//Elevated serum creatine phosphokinase//EMG: myopathic abnormalities//Rimmed vacuoles//Distal lower limb amyotrophy//Tibialis muscle weakness//Distal lower limb muscle weakness//Tibialis atrophy//Abnormality of muscle morphology//Abnormal levels of creatine kinase in blood//HP:1000012//HP:1000014	Neck muscle weakness//Ptosis//Ophthalmoparesis//Dysphagia//Neurological speech impairment//Axial muscle weakness//EMG: neuropathic changes//EMG: myotonic runs//Weakness of facial musculature//EMG: myotonic discharges//HP:1000002//HP:1000010//HP:1000013	ORDO:599//ORDO:88635	Not available	Sporadic	Cardiomyopathy, dilated, 1S, 613426 (3), Autosomal dominant; Cardiomyopathy, hypertrophic, 1, 192600 (3), Autosomal dominant; Laing distal myopathy, 160500 (3), Autosomal dominant; Left ventricular noncompaction 5, 613426 (3), Autosomal dominant; Myopathy, myosin storage, autosomal dominant, 608358 (3), Autosomal dominant; Myopathy, myosin storage, autosomal recessive, 255160 (3), Autosomal reces…	non-affected	0/1	non-affected	0/1	-	-	Uncertain significance	Oct 03, 2014	42879	99	47	ENST00000355349;MODERATE;missense_variant;c.2101G>A;p.Gly701Ser;19/40;protein_coding
PX_1397448	CASQ1	Not available	14	64408504	A	T	SYNE2	0/1	0	Muscle weakness//Myopathy//Scapular winging//Increased muscle fatiguability//Scapulohumeral muscular dystrophy	Not available	ORDO:269	Not available	no_inheritance	Emery-Dreifuss muscular dystrophy 5, autosomal dominant, 612999 (3), Autosomal dominant	-	-	-	-	-	-	Not available	Not available	Not available	99	13	ENST00000341472;MODERATE;missense_variant;c.233A>T;p.Gln78Leu;4/9;protein_coding//ENST00000344113;MODERATE;missense_variant;c.233A>T;p.Gln78Leu;4/115;protein_coding//ENST00000356081;MODERATE;missense_variant;c.233A>T;p.Gln78Leu;4/9;protein_coding//ENST00000358025;MODERATE;missense_variant;c.233A>T;p.Gln78Leu;4/116;protein_coding//ENST00000554584;MODERATE;missense_variant;c.233A>T;p.Gln78Leu;3/115…
PX_1397448	CASQ1	Not available	17	62045489	CTCATTGCCATACCATGTG	C	SCN4A	0/1	0	Muscle weakness//Myopathy//Scapular winging//Increased muscle fatiguability//Scapulohumeral muscular dystrophy	Not available	ORDO:269	Not available	no_inheritance	Hyperkalemic periodic paralysis, type 2, 170500 (3), Autosomal dominant; Hypokalemic periodic paralysis, type 2, 613345 (3), Autosomal dominant; Myasthenic syndrome, congenital, 16, 614198 (3), Autosomal recessive; Myotonia congenita, atypical, acetazolamide-responsive, 608390 (3), Autosomal dominant; Paramyotonia congenita, 168300 (3), Autosomal dominant	-	-	-	-	-	-	Not available	Not available	Not available	99	75	ENST00000435607;MODERATE;inframe_deletion;c.912_929delCACATGGTATGGCAATGA;p.Asp304_Asn309del;6/24;protein_coding//ENST00000578147;MODERATE;inframe_deletion;c.912_929delCACATGGTATGGCAATGA;p.Asp304_Asn309del;6/24;protein_coding
PX_9912577	CASQ1	rs150724610	2	71753416	G	C	DYSF	0/1	0.00552816	Muscle cramps//Muscular dystrophy//Scapular winging//Ankle contracture//Calf muscle hypertrophy//Paraspinal muscle hypertrophy	Difficulty walking//obsolete Respiratory difficulties//Loss of ability to walk	Not available	Not available	Sporadic	Miyoshi muscular dystrophy 1, 254130 (3), Autosomal recessive; Muscular dystrophy, limb-girdle, type 2B, 253601 (3), Autosomal recessive; Myopathy, distal, with anterior tibial onset, 606768 (3), Autosomal recessive	-	-	-	-	-	-	Conflicting interpretations of pathogenicity	Dec 31, 2019	94264	99	86	ENST00000258104;MODERATE;missense_variant;c.1120G>C;p.Val374Leu;12/55;protein_coding//ENST00000394120;MODERATE;missense_variant;c.1123G>C;p.Val375Leu;12/55;protein_coding//ENST00000409366;MODERATE;missense_variant;c.1123G>C;p.Val375Leu;12/56;protein_coding//ENST00000409582;MODERATE;missense_variant;c.1213G>C;p.Val405Leu;13/56;protein_coding//ENST00000409651;MODERATE;missense_variant;c.1216G>C;p.V…
PX_9912577	CASQ1	rs782599875	8	144999800	T	C	PLEC	0/1	2.06177e-05	Muscle cramps//Muscular dystrophy//Scapular winging//Ankle contracture//Calf muscle hypertrophy//Paraspinal muscle hypertrophy	Difficulty walking//obsolete Respiratory difficulties//Loss of ability to walk	Not available	Not available	Sporadic	Epidermolysis bullosa simplex with muscular dystrophy, 226670 (3), Autosomal recessive; ?Epidermolysis bullosa simplex with nail dystrophy, 616487 (3), Autosomal recessive; Epidermolysis bullosa simplex with pyloric atresia, 612138 (3), Autosomal recessive; Epidermolysis bullosa simplex, Ogna type, 131950 (3), Autosomal dominant; Muscular dystrophy, limb-girdle, type 2Q, 613723 (3), Autosomal rec…	-	-	-	-	-	-	Not available	Not available	Not available	99	233	ENST00000322810;MODERATE;missense_variant;c.4708A>G;p.Ile1570Val;31/32;protein_coding//ENST00000345136;MODERATE;missense_variant;c.4297A>G;p.Ile1433Val;31/32;protein_coding//ENST00000354589;MODERATE;missense_variant;c.4297A>G;p.Ile1433Val;31/32;protein_coding//ENST00000354958;MODERATE;missense_variant;c.4231A>G;p.Ile1411Val;31/32;protein_coding//ENST00000356346;MODERATE;missense_variant;c.4255A>G…
PX_2544743	CASQ1	rs201512527	2	179435964	T	G	TTN	0/1	0.00105553	Myopathy//Rimmed vacuoles//Distal upper limb amyotrophy//Distal lower limb amyotrophy//Distal upper limb muscle weakness//Distal lower limb muscle weakness//Weakness of facial musculature//Abnormal levels of creatine kinase in blood//HP:1000002//HP:1000013	HP:1000014	ORDO:270	Not available	Autosomal recessive	Cardiomyopathy, dilated, 1G, 604145 (3); Cardiomyopathy, familial hypertrophic, 9, 613765 (3), Autosomal dominant; Muscular dystrophy, limb-girdle, type 2J, 608807 (3), Autosomal recessive; Myopathy, proximal, with early respiratory muscle involvement, 603689 (3); Salih myopathy, 611705 (3), Autosomal recessive; Tibial muscular dystrophy, tardive, 600334 (3), Autosomal dominant	-	-	-	-	-	-	Conflicting interpretations of pathogenicity//Conflicting interpretations of pathogenicity	Aug 31, 2020//Dec 29, 2017	47332//514479	99	88	ENST00000342175;MODERATE;missense_variant;c.48276A>C;p.Gln16092His;155/192;protein_coding//ENST00000342992;MODERATE;missense_variant;c.67191A>C;p.Gln22397His;275/312;protein_coding//ENST00000359218;MODERATE;missense_variant;c.48075A>C;p.Gln16025His;155/192;protein_coding//ENST00000460472;MODERATE;missense_variant;c.47700A>C;p.Gln15900His;154/191;protein_coding//ENST00000589042;MODERATE;missense_v…
PX_2544743	CASQ1	rs782591407	8	144991388	G	A	PLEC	0/1	2.44238e-05	Myopathy//Rimmed vacuoles//Distal upper limb amyotrophy//Distal lower limb amyotrophy//Distal upper limb muscle weakness//Distal lower limb muscle weakness//Weakness of facial musculature//Abnormal levels of creatine kinase in blood//HP:1000002//HP:1000013	HP:1000014	ORDO:270	Not available	Autosomal recessive	Epidermolysis bullosa simplex with muscular dystrophy, 226670 (3), Autosomal recessive; ?Epidermolysis bullosa simplex with nail dystrophy, 616487 (3), Autosomal recessive; Epidermolysis bullosa simplex with pyloric atresia, 612138 (3), Autosomal recessive; Epidermolysis bullosa simplex, Ogna type, 131950 (3), Autosomal dominant; Muscular dystrophy, limb-girdle, type 2Q, 613723 (3), Autosomal rec…	-	-	-	-	-	-	Uncertain significance	May 06, 2015	196856	99	61	ENST00000322810;MODERATE;missense_variant;c.13012C>T;p.Arg4338Cys;32/32;protein_coding//ENST00000345136;MODERATE;missense_variant;c.12601C>T;p.Arg4201Cys;32/32;protein_coding//ENST00000354589;MODERATE;missense_variant;c.12601C>T;p.Arg4201Cys;32/32;protein_coding//ENST00000354958;MODERATE;missense_variant;c.12535C>T;p.Arg4179Cys;32/32;protein_coding//ENST00000356346;MODERATE;missense_variant;c.125…
PX_3877215	CASQ1	Not available	2	179590529	T	TGAGA	TTN	0/1	0	Difficulty walking//Myopathy//Progressive muscle weakness//Muscle cramps//EMG: myopathic abnormalities//Muscular dystrophy//Percussion-induced rapid rolling muscle contractions//Limb-girdle muscular dystrophy//Distal upper limb muscle weakness//Proximal muscle weakness in lower limbs//Abnormality of muscle morphology	Not available	Not available	Not available	Sporadic	Cardiomyopathy, dilated, 1G, 604145 (3); Cardiomyopathy, familial hypertrophic, 9, 613765 (3), Autosomal dominant; Muscular dystrophy, limb-girdle, type 2J, 608807 (3), Autosomal recessive; Myopathy, proximal, with early respiratory muscle involvement, 603689 (3); Salih myopathy, 611705 (3), Autosomal recessive; Tibial muscular dystrophy, tardive, 600334 (3), Autosomal dominant	non-affected	0/0	non-affected	0/0	-	-	Not available	Not available	Not available	88	25	ENST00000342992;HIGH;frameshift_variant;c.16787_16788insTCTC;p.Ser5597LeufsTer3;67/312;protein_coding//ENST00000589042;HIGH;frameshift_variant;c.20519_20520insTCTC;p.Ser6841LeufsTer3;70/363;protein_coding//ENST00000591111;HIGH;frameshift_variant;c.19568_19569insTCTC;p.Ser6524LeufsTer3;68/313;protein_coding	pathogenic, AAF 0.20 (https://varsome.com/variant/hg19/2-179590529-T-TGAGA)
PX_3877215	CASQ1	Not available	2	179590531	C	CGCACCAGCGACA	TTN	0/1	0	Difficulty walking//Myopathy//Progressive muscle weakness//Muscle cramps//EMG: myopathic abnormalities//Muscular dystrophy//Percussion-induced rapid rolling muscle contractions//Limb-girdle muscular dystrophy//Distal upper limb muscle weakness//Proximal muscle weakness in lower limbs//Abnormality of muscle morphology	Not available	Not available	Not available	Sporadic	Cardiomyopathy, dilated, 1G, 604145 (3); Cardiomyopathy, familial hypertrophic, 9, 613765 (3), Autosomal dominant; Muscular dystrophy, limb-girdle, type 2J, 608807 (3), Autosomal recessive; Myopathy, proximal, with early respiratory muscle involvement, 603689 (3); Salih myopathy, 611705 (3), Autosomal recessive; Tibial muscular dystrophy, tardive, 600334 (3), Autosomal dominant	non-affected	0/0	non-affected	0/0	-	-	Not available	Not available	Not available	86	22	ENST00000342992;MODERATE;inframe_insertion;c.16785_16786insTGTCGCTGGTGC;p.Val5595_Gly5596insCysArgTrpCys;67/312;protein_coding//ENST00000589042;MODERATE;inframe_insertion;c.20517_20518insTGTCGCTGGTGC;p.Val6839_Gly6840insCysArgTrpCys;70/363;protein_coding//ENST00000591111;MODERATE;inframe_insertion;c.19566_19567insTGTCGCTGGTGC;p.Val6522_Gly6523insCysArgTrpCys;68/313;protein_coding
PX_3877215	CASQ1	rs113962905	6	152615148	C	T	SYNE1	0/1	0.00125094	Difficulty walking//Myopathy//Progressive muscle weakness//Muscle cramps//EMG: myopathic abnormalities//Muscular dystrophy//Percussion-induced rapid rolling muscle contractions//Limb-girdle muscular dystrophy//Distal upper limb muscle weakness//Proximal muscle weakness in lower limbs//Abnormality of muscle morphology	Not available	Not available	Not available	Sporadic	Emery-Dreifuss muscular dystrophy 4, autosomal dominant, 612998 (3), Autosomal dominant; Spinocerebellar ataxia, autosomal recessive 8, 610743 (3), Autosomal recessive	non-affected	0/0	non-affected	0/1	-	-	Conflicting interpretations of pathogenicity	Dec 31, 2019	199226	99	871	ENST00000265368;MODERATE;missense_variant;c.17797G>A;p.Ala5933Thr;94/146;protein_coding//ENST00000341594;MODERATE;missense_variant;c.16633G>A;p.Ala5545Thr;95/147;protein_coding//ENST00000356820;MODERATE;missense_variant;c.1369G>A;p.Ala457Thr;9/61;protein_coding//ENST00000367255;MODERATE;missense_variant;c.17797G>A;p.Ala5933Thr;94/146;protein_coding//ENST00000423061;MODERATE;missense_variant;c.175…
PX_3877215	CASQ1	rs202045534	13	23894850	T	C	SGCG	0/1	0.000162784	Difficulty walking//Myopathy//Progressive muscle weakness//Muscle cramps//EMG: myopathic abnormalities//Muscular dystrophy//Percussion-induced rapid rolling muscle contractions//Limb-girdle muscular dystrophy//Distal upper limb muscle weakness//Proximal muscle weakness in lower limbs//Abnormality of muscle morphology	Not available	Not available	Not available	Sporadic	Muscular dystrophy, limb-girdle, type 2C, 253700 (3), Autosomal recessive	non-affected	0/0	non-affected	0/1	-	-	Uncertain significance	Dec 16, 2019	548510	99	316	ENST00000218867;MODERATE;missense_variant;c.653T>C;p.Ile218Thr;7/8;protein_coding//ENST00000537476;MODERATE;missense_variant;c.653T>C;p.Ile218Thr;8/9;protein_coding//ENST00000545013;MODERATE;missense_variant;c.653T>C;p.Ile218Thr;8/9;protein_coding
PX_721653	CASQ1	rs200639218	2	179418820	C	T	TTN	0/1	0.000240426	Neck muscle weakness//Hypothyroidism//Difficulty walking//Frequent falls//Distal muscle weakness//Myopathy//Progressive muscle weakness//Myalgia//Axial muscle weakness//EMG: myopathic abnormalities//Shoulder girdle muscle weakness//Difficulty climbing stairs//Muscle fiber splitting//Muscular dystrophy//Scapular winging//Proximal muscle weakness//Type II diabetes mellitus//Axial muscle stiffness//…	Rimmed vacuoles//Contractures of the joints of the lower limbs//Arrhythmia//Contractures of the joints of the upper limbs	Not available	Not available	no_inheritance	Cardiomyopathy, dilated, 1G, 604145 (3); Cardiomyopathy, familial hypertrophic, 9, 613765 (3), Autosomal dominant; Muscular dystrophy, limb-girdle, type 2J, 608807 (3), Autosomal recessive; Myopathy, proximal, with early respiratory muscle involvement, 603689 (3); Salih myopathy, 611705 (3), Autosomal recessive; Tibial muscular dystrophy, tardive, 600334 (3), Autosomal dominant	-	-	-	-	-	-	Uncertain significance//Uncertain significance	Oct 31, 2018//Apr 18, 2017	165761//467615	99	58	ENST00000342175;MODERATE;missense_variant;c.62399G>A;p.Arg20800Gln;162/192;protein_coding//ENST00000342992;MODERATE;missense_variant;c.81314G>A;p.Arg27105Gln;282/312;protein_coding//ENST00000359218;MODERATE;missense_variant;c.62198G>A;p.Arg20733Gln;162/192;protein_coding//ENST00000460472;MODERATE;missense_variant;c.61823G>A;p.Arg20608Gln;161/191;protein_coding//ENST00000589042;MODERATE;missense_v…
PX_721653	CASQ1	rs374108464	14	64586304	C	G	SYNE2	0/1	5.69495e-05	Neck muscle weakness//Hypothyroidism//Difficulty walking//Frequent falls//Distal muscle weakness//Myopathy//Progressive muscle weakness//Myalgia//Axial muscle weakness//EMG: myopathic abnormalities//Shoulder girdle muscle weakness//Difficulty climbing stairs//Muscle fiber splitting//Muscular dystrophy//Scapular winging//Proximal muscle weakness//Type II diabetes mellitus//Axial muscle stiffness//…	Rimmed vacuoles//Contractures of the joints of the lower limbs//Arrhythmia//Contractures of the joints of the upper limbs	Not available	Not available	no_inheritance	Emery-Dreifuss muscular dystrophy 5, autosomal dominant, 612999 (3), Autosomal dominant	-	-	-	-	-	-	Not available	Not available	Not available	99	83	ENST00000344113;MODERATE;missense_variant;c.13000C>G;p.Gln4334Glu;67/115;protein_coding//ENST00000357395;MODERATE;missense_variant;c.2155C>G;p.Gln719Glu;68/116;protein_coding//ENST00000358025;MODERATE;missense_variant;c.13000C>G;p.Gln4334Glu;67/116;protein_coding//ENST00000394768;MODERATE;missense_variant;c.2155C>G;p.Gln719Glu;15/63;protein_coding//ENST00000553455;MODERATE;missense_variant;c.157C…
PX_7715517	CASQ1	rs772173518	2	179424278	A	C	TTN	0/1	4.88695e-05	Progressive muscle weakness//Congenital muscular dystrophy//Abnormality of skeletal muscle fiber size//Motheaten muscle fibers	EMG abnormality//Absent muscle dystrophin expression//Abnormal muscle fiber alpha dystroglycan//Abnormal muscle fiber dysferlin//Absent muscle fiber calpain-3//Abnormal levels of creatine kinase in blood	ORDO:97242//ORDO:2020	Not available	Autosomal recessive	Cardiomyopathy, dilated, 1G, 604145 (3); Cardiomyopathy, familial hypertrophic, 9, 613765 (3), Autosomal dominant; Muscular dystrophy, limb-girdle, type 2J, 608807 (3), Autosomal recessive; Myopathy, proximal, with early respiratory muscle involvement, 603689 (3); Salih myopathy, 611705 (3), Autosomal recessive; Tibial muscular dystrophy, tardive, 600334 (3), Autosomal dominant	-	-	-	-	affected	0/1	Not available	Not available	Not available	99	36	ENST00000342175;MODERATE;missense_variant;c.59962T>G;p.Ser19988Ala;155/192;protein_coding//ENST00000342992;MODERATE;missense_variant;c.78877T>G;p.Ser26293Ala;275/312;protein_coding//ENST00000359218;MODERATE;missense_variant;c.59761T>G;p.Ser19921Ala;155/192;protein_coding//ENST00000460472;MODERATE;missense_variant;c.59386T>G;p.Ser19796Ala;154/191;protein_coding//ENST00000589042;MODERATE;missense_v…
PX_7715517	CASQ1	rs55762754	2	179437034	C	G	TTN	0/1	0.0032056	Progressive muscle weakness//Congenital muscular dystrophy//Abnormality of skeletal muscle fiber size//Motheaten muscle fibers	EMG abnormality//Absent muscle dystrophin expression//Abnormal muscle fiber alpha dystroglycan//Abnormal muscle fiber dysferlin//Absent muscle fiber calpain-3//Abnormal levels of creatine kinase in blood	ORDO:97242//ORDO:2020	Not available	Autosomal recessive	Cardiomyopathy, dilated, 1G, 604145 (3); Cardiomyopathy, familial hypertrophic, 9, 613765 (3), Autosomal dominant; Muscular dystrophy, limb-girdle, type 2J, 608807 (3), Autosomal recessive; Myopathy, proximal, with early respiratory muscle involvement, 603689 (3); Salih myopathy, 611705 (3), Autosomal recessive; Tibial muscular dystrophy, tardive, 600334 (3), Autosomal dominant	-	-	-	-	affected	0/1	Conflicting interpretations of pathogenicity	Feb 24, 2020	47322	99	42	ENST00000342175;MODERATE;missense_variant;c.47206G>C;p.Glu15736Gln;155/192;protein_coding//ENST00000342992;MODERATE;missense_variant;c.66121G>C;p.Glu22041Gln;275/312;protein_coding//ENST00000359218;MODERATE;missense_variant;c.47005G>C;p.Glu15669Gln;155/192;protein_coding//ENST00000460472;MODERATE;missense_variant;c.46630G>C;p.Glu15544Gln;154/191;protein_coding//ENST00000589042;MODERATE;missense_v…
PX_4554122	CASQ1	rs201512527	2	179435964	T	G	TTN	0/1	0.00105553	Cerebellar atrophy//Myopathy//Rimmed vacuoles//Distal upper limb amyotrophy//Distal lower limb amyotrophy//Distal upper limb muscle weakness//Distal lower limb muscle weakness//Abnormal levels of creatine kinase in blood//HP:1000002//HP:1000013	HP:1000014	ORDO:270	Not available	Autosomal recessive	Cardiomyopathy, dilated, 1G, 604145 (3); Cardiomyopathy, familial hypertrophic, 9, 613765 (3), Autosomal dominant; Muscular dystrophy, limb-girdle, type 2J, 608807 (3), Autosomal recessive; Myopathy, proximal, with early respiratory muscle involvement, 603689 (3); Salih myopathy, 611705 (3), Autosomal recessive; Tibial muscular dystrophy, tardive, 600334 (3), Autosomal dominant	-	-	-	-	-	-	Conflicting interpretations of pathogenicity//Conflicting interpretations of pathogenicity	Aug 31, 2020//Dec 29, 2017	47332//514479	99	76	ENST00000342175;MODERATE;missense_variant;c.48276A>C;p.Gln16092His;155/192;protein_coding//ENST00000342992;MODERATE;missense_variant;c.67191A>C;p.Gln22397His;275/312;protein_coding//ENST00000359218;MODERATE;missense_variant;c.48075A>C;p.Gln16025His;155/192;protein_coding//ENST00000460472;MODERATE;missense_variant;c.47700A>C;p.Gln15900His;154/191;protein_coding//ENST00000589042;MODERATE;missense_v…
PX_4554122	CASQ1	rs782591407	8	144991388	G	A	PLEC	0/1	2.44238e-05	Cerebellar atrophy//Myopathy//Rimmed vacuoles//Distal upper limb amyotrophy//Distal lower limb amyotrophy//Distal upper limb muscle weakness//Distal lower limb muscle weakness//Abnormal levels of creatine kinase in blood//HP:1000002//HP:1000013	HP:1000014	ORDO:270	Not available	Autosomal recessive	Epidermolysis bullosa simplex with muscular dystrophy, 226670 (3), Autosomal recessive; ?Epidermolysis bullosa simplex with nail dystrophy, 616487 (3), Autosomal recessive; Epidermolysis bullosa simplex with pyloric atresia, 612138 (3), Autosomal recessive; Epidermolysis bullosa simplex, Ogna type, 131950 (3), Autosomal dominant; Muscular dystrophy, limb-girdle, type 2Q, 613723 (3), Autosomal rec…	-	-	-	-	-	-	Uncertain significance	May 06, 2015	196856	99	69	ENST00000322810;MODERATE;missense_variant;c.13012C>T;p.Arg4338Cys;32/32;protein_coding//ENST00000345136;MODERATE;missense_variant;c.12601C>T;p.Arg4201Cys;32/32;protein_coding//ENST00000354589;MODERATE;missense_variant;c.12601C>T;p.Arg4201Cys;32/32;protein_coding//ENST00000354958;MODERATE;missense_variant;c.12535C>T;p.Arg4179Cys;32/32;protein_coding//ENST00000356346;MODERATE;missense_variant;c.125…
PX_9759683	CASQ1	rs760432280	5	179263625	C	T	SQSTM1	0/1	1.2184e-05	Distal muscle weakness//Elevated serum creatine phosphokinase//Rimmed vacuoles	Cleft palate//Cleft upper lip//Congenital diaphragmatic hernia//Hand oligodactyly//Craniosynostosis//Flexion contracture//Ventricular septal defect//Atrial septal defect//Tetralogy of Fallot//Cardiomyopathy//Complete atrioventricular canal defect//Coarctation of aorta//Foot oligodactyly//Abnormal facial shape//Abnormality of lung morphology//Skeletal dysplasia//Increased susceptibility to fractur…	ORDO:599	Not available	Autosomal dominant	Frontotemporal dementia and/or amyotrophic lateral sclerosis 3, 616437 (3), Autosomal dominant; Myopathy, distal, with rimmed vacuoles, 617158 (3), Autosomal dominant; Neurodegeneration with ataxia, dystonia, and gaze palsy, childhood-onset, 617145 (3), Autosomal recessive; Paget disease of bone 3, 167250 (3), Autosomal dominant	-	-	-	-	-	-	Not available	Not available	Not available	54	12	ENST00000510187;MODERATE;missense_variant;c.1105C>T;p.Leu369Phe;7/7;protein_coding
PX_9759683	CASQ1	rs117360770	6	152697692	G	C	SYNE1	0/1	0.00163965	Distal muscle weakness//Elevated serum creatine phosphokinase//Rimmed vacuoles	Cleft palate//Cleft upper lip//Congenital diaphragmatic hernia//Hand oligodactyly//Craniosynostosis//Flexion contracture//Ventricular septal defect//Atrial septal defect//Tetralogy of Fallot//Cardiomyopathy//Complete atrioventricular canal defect//Coarctation of aorta//Foot oligodactyly//Abnormal facial shape//Abnormality of lung morphology//Skeletal dysplasia//Increased susceptibility to fractur…	ORDO:599	Not available	Autosomal dominant	Emery-Dreifuss muscular dystrophy 4, autosomal dominant, 612998 (3), Autosomal dominant; Spinocerebellar ataxia, autosomal recessive 8, 610743 (3), Autosomal recessive	-	-	-	-	-	-	Conflicting interpretations of pathogenicity	Mar 01, 2020	198014	99	30	ENST00000265368;MODERATE;missense_variant,splice_region_variant;c.9148C>G;p.Leu3050Val;58/146;protein_coding//ENST00000341594;MODERATE;missense_variant,splice_region_variant;c.9265C>G;p.Leu3089Val;61/147;protein_coding//ENST00000367255;MODERATE;missense_variant,splice_region_variant;c.9148C>G;p.Leu3050Val;58/146;protein_coding//ENST00000423061;MODERATE;missense_variant,splice_region_variant;c.916…
PX_1323572	CASQ1	rs72648273	2	179404498	G	C	TTN	0/1	0.00303299	Paraparesis//EMG: myopathic abnormalities//Limb-girdle muscular dystrophy	Not available	ORDO:263	Not available	no_inheritance	Cardiomyopathy, dilated, 1G, 604145 (3); Cardiomyopathy, familial hypertrophic, 9, 613765 (3), Autosomal dominant; Muscular dystrophy, limb-girdle, type 2J, 608807 (3), Autosomal recessive; Myopathy, proximal, with early respiratory muscle involvement, 603689 (3); Salih myopathy, 611705 (3), Autosomal recessive; Tibial muscular dystrophy, tardive, 600334 (3), Autosomal dominant	-	-	-	-	-	-	Conflicting interpretations of pathogenicity	Dec 31, 2019	47598	99	162	ENST00000342175;MODERATE;missense_variant;c.71675C>G;p.Ala23892Gly;181/192;protein_coding//ENST00000342992;MODERATE;missense_variant;c.90590C>G;p.Ala30197Gly;301/312;protein_coding//ENST00000359218;MODERATE;missense_variant;c.71474C>G;p.Ala23825Gly;181/192;protein_coding//ENST00000460472;MODERATE;missense_variant;c.71099C>G;p.Ala23700Gly;180/191;protein_coding//ENST00000589042;MODERATE;missense_v…
PX_1323572	CASQ1	rs55980498	2	179441932	G	A	TTN	0/1	0.00370507	Paraparesis//EMG: myopathic abnormalities//Limb-girdle muscular dystrophy	Not available	ORDO:263	Not available	no_inheritance	Cardiomyopathy, dilated, 1G, 604145 (3); Cardiomyopathy, familial hypertrophic, 9, 613765 (3), Autosomal dominant; Muscular dystrophy, limb-girdle, type 2J, 608807 (3), Autosomal recessive; Myopathy, proximal, with early respiratory muscle involvement, 603689 (3); Salih myopathy, 611705 (3), Autosomal recessive; Tibial muscular dystrophy, tardive, 600334 (3), Autosomal dominant	-	-	-	-	-	-	Conflicting interpretations of pathogenicity	Jun 01, 2020	47265	99	69	ENST00000342175;MODERATE;missense_variant;c.42511C>T;p.Pro14171Ser;153/192;protein_coding//ENST00000342992;MODERATE;missense_variant;c.61426C>T;p.Pro20476Ser;273/312;protein_coding//ENST00000359218;MODERATE;missense_variant;c.42310C>T;p.Pro14104Ser;153/192;protein_coding//ENST00000460472;MODERATE;missense_variant;c.41935C>T;p.Pro13979Ser;152/191;protein_coding//ENST00000589042;MODERATE;missense_v…
PX_1323572	CASQ1	rs199895260	2	179454530	C	T	TTN	0/1	0.00283913	Paraparesis//EMG: myopathic abnormalities//Limb-girdle muscular dystrophy	Not available	ORDO:263	Not available	no_inheritance	Cardiomyopathy, dilated, 1G, 604145 (3); Cardiomyopathy, familial hypertrophic, 9, 613765 (3), Autosomal dominant; Muscular dystrophy, limb-girdle, type 2J, 608807 (3), Autosomal recessive; Myopathy, proximal, with early respiratory muscle involvement, 603689 (3); Salih myopathy, 611705 (3), Autosomal recessive; Tibial muscular dystrophy, tardive, 600334 (3), Autosomal dominant	-	-	-	-	-	-	Conflicting interpretations of pathogenicity	Dec 31, 2019	47177	99	123	ENST00000342175;MODERATE;missense_variant;c.35303G>A;p.Arg11768Gln;133/192;protein_coding//ENST00000342992;MODERATE;missense_variant;c.54218G>A;p.Arg18073Gln;253/312;protein_coding//ENST00000359218;MODERATE;missense_variant;c.35102G>A;p.Arg11701Gln;133/192;protein_coding//ENST00000460472;MODERATE;missense_variant;c.34727G>A;p.Arg11576Gln;132/191;protein_coding//ENST00000589042;MODERATE;missense_v…
PX_1323572	CASQ1	rs200212521	2	179455731	C	G	TTN	0/1	0.00125525	Paraparesis//EMG: myopathic abnormalities//Limb-girdle muscular dystrophy	Not available	ORDO:263	Not available	no_inheritance	Cardiomyopathy, dilated, 1G, 604145 (3); Cardiomyopathy, familial hypertrophic, 9, 613765 (3), Autosomal dominant; Muscular dystrophy, limb-girdle, type 2J, 608807 (3), Autosomal recessive; Myopathy, proximal, with early respiratory muscle involvement, 603689 (3); Salih myopathy, 611705 (3), Autosomal recessive; Tibial muscular dystrophy, tardive, 600334 (3), Autosomal dominant	-	-	-	-	-	-	Conflicting interpretations of pathogenicity	Dec 31, 2019	47163	99	125	ENST00000342175;MODERATE;missense_variant;c.34102G>C;p.Glu11368Gln;133/192;protein_coding//ENST00000342992;MODERATE;missense_variant;c.53017G>C;p.Glu17673Gln;253/312;protein_coding//ENST00000359218;MODERATE;missense_variant;c.33901G>C;p.Glu11301Gln;133/192;protein_coding//ENST00000460472;MODERATE;missense_variant;c.33526G>C;p.Glu11176Gln;132/191;protein_coding//ENST00000589042;MODERATE;missense_v…
PX_1323572	CASQ1	rs72648913	2	179610967	C	T	TTN	0/1	0.00304708	Paraparesis//EMG: myopathic abnormalities//Limb-girdle muscular dystrophy	Not available	ORDO:263	Not available	no_inheritance	Cardiomyopathy, dilated, 1G, 604145 (3); Cardiomyopathy, familial hypertrophic, 9, 613765 (3), Autosomal dominant; Muscular dystrophy, limb-girdle, type 2J, 608807 (3), Autosomal recessive; Myopathy, proximal, with early respiratory muscle involvement, 603689 (3); Salih myopathy, 611705 (3), Autosomal recessive; Tibial muscular dystrophy, tardive, 600334 (3), Autosomal dominant	-	-	-	-	-	-	Conflicting interpretations of pathogenicity	Jul 01, 2018	47795	99	72	ENST00000360870;MODERATE;missense_variant;c.16160G>A;p.Cys5387Tyr;46/46;protein_coding
PX_1323572	CASQ1	rs782166303	8	145024703	G	A	PLEC	0/1	5.63742e-05	Paraparesis//EMG: myopathic abnormalities//Limb-girdle muscular dystrophy	Not available	ORDO:263	Not available	no_inheritance	Epidermolysis bullosa simplex with muscular dystrophy, 226670 (3), Autosomal recessive; ?Epidermolysis bullosa simplex with nail dystrophy, 616487 (3), Autosomal recessive; Epidermolysis bullosa simplex with pyloric atresia, 612138 (3), Autosomal recessive; Epidermolysis bullosa simplex, Ogna type, 131950 (3), Autosomal dominant; Muscular dystrophy, limb-girdle, type 2Q, 613723 (3), Autosomal rec…	-	-	-	-	-	-	Not available	Not available	Not available	99	206	ENST00000322810;MODERATE;missense_variant;c.172C>T;p.Arg58Trp;1/32;protein_coding
PX_1323572	CASQ1	rs149978500	14	64687258	A	T	SYNE2	0/1	0.00220921	Paraparesis//EMG: myopathic abnormalities//Limb-girdle muscular dystrophy	Not available	ORDO:263	Not available	no_inheritance	Emery-Dreifuss muscular dystrophy 5, autosomal dominant, 612999 (3), Autosomal dominant	-	-	-	-	-	-	Conflicting interpretations of pathogenicity	Dec 31, 2019	281670	99	211	ENST00000344113;MODERATE;missense_variant;c.19895N>T;p.Gln6632Leu;110/115;protein_coding//ENST00000357395;MODERATE;missense_variant;c.9050N>T;p.Gln3017Leu;111/116;protein_coding//ENST00000358025;MODERATE;missense_variant;c.19964N>T;p.Gln6655Leu;111/116;protein_coding//ENST00000394768;MODERATE;missense_variant;c.9050N>T;p.Gln3017Leu;58/63;protein_coding//ENST00000441438;MODERATE;missense_variant;c…
PX_5797975	CASQ1	rs143030869	2	179656876	C	T	TTN	0/1	4.4996e-05	Elevated serum creatine phosphokinase//Generalized muscle weakness//Axial muscle weakness//Calf muscle pseudohypertrophy//Type 1 muscle fiber predominance//Shortened PR interval//Metacarpophalangeal joint hyperextensibility//Distal upper limb muscle weakness//Proximal muscle weakness in lower limbs//Increased muscle glycogen content//Increased muscle lipid content//Muscle fiber atrophy	Not available	ORDO:206959	Not available	Autosomal dominant	Cardiomyopathy, dilated, 1G, 604145 (3); Cardiomyopathy, familial hypertrophic, 9, 613765 (3), Autosomal dominant; Muscular dystrophy, limb-girdle, type 2J, 608807 (3), Autosomal recessive; Myopathy, proximal, with early respiratory muscle involvement, 603689 (3); Salih myopathy, 611705 (3), Autosomal recessive; Tibial muscular dystrophy, tardive, 600334 (3), Autosomal dominant	-	-	-	-	-	-	Conflicting interpretations of pathogenicity	Aug 01, 2018	178275	99	19	ENST00000342175;MODERATE;missense_variant;c.1585G>A;p.Ala529Thr;10/192;protein_coding//ENST00000342992;MODERATE;missense_variant;c.1585G>A;p.Ala529Thr;10/312;protein_coding//ENST00000359218;MODERATE;missense_variant;c.1585G>A;p.Ala529Thr;10/192;protein_coding//ENST00000360870;MODERATE;missense_variant;c.1585G>A;p.Ala529Thr;10/46;protein_coding//ENST00000436599;MODERATE;missense_variant;c.373G>A;p…
PX_5535880	CASQ1	rs201218828	2	179396568	T	G	TTN	0/1	0.00164156	Muscular dystrophy//Rimmed vacuoles//Motheaten muscle fibers	Elevated serum creatine phosphokinase//Abnormal levels of creatine kinase in blood	ORDO:97242//ORDO:88635	Not available	Sporadic	Cardiomyopathy, dilated, 1G, 604145 (3); Cardiomyopathy, familial hypertrophic, 9, 613765 (3), Autosomal dominant; Muscular dystrophy, limb-girdle, type 2J, 608807 (3), Autosomal recessive; Myopathy, proximal, with early respiratory muscle involvement, 603689 (3); Salih myopathy, 611705 (3), Autosomal recessive; Tibial muscular dystrophy, tardive, 600334 (3), Autosomal dominant	-	-	-	-	-	-	Conflicting interpretations of pathogenicity	Dec 31, 2019	178153	99	32	ENST00000342175;MODERATE;missense_variant;c.78155A>C;p.Glu26052Ala;187/192;protein_coding//ENST00000342992;MODERATE;missense_variant;c.97070A>C;p.Glu32357Ala;307/312;protein_coding//ENST00000359218;MODERATE;missense_variant;c.77954A>C;p.Glu25985Ala;187/192;protein_coding//ENST00000460472;MODERATE;missense_variant;c.77579A>C;p.Glu25860Ala;186/191;protein_coding//ENST00000589042;MODERATE;missense_v…
PX_5535880	CASQ1	rs369936167	2	179529609	A	C	TTN	0/1	0.000470286	Muscular dystrophy//Rimmed vacuoles//Motheaten muscle fibers	Elevated serum creatine phosphokinase//Abnormal levels of creatine kinase in blood	ORDO:97242//ORDO:88635	Not available	Sporadic	Cardiomyopathy, dilated, 1G, 604145 (3); Cardiomyopathy, familial hypertrophic, 9, 613765 (3), Autosomal dominant; Muscular dystrophy, limb-girdle, type 2J, 608807 (3), Autosomal recessive; Myopathy, proximal, with early respiratory muscle involvement, 603689 (3); Salih myopathy, 611705 (3), Autosomal recessive; Tibial muscular dystrophy, tardive, 600334 (3), Autosomal dominant	-	-	-	-	-	-	Not available	Not available	Not available	99	59	ENST00000425332;MODERATE;missense_variant;c.279T>G;p.Ser94Ala;4/9;protein_coding//ENST00000589042;MODERATE;missense_variant;c.36088T>G;p.Ser12030Ala;166/363;protein_coding
PX_5535880	CASQ1	rs28933693	17	48245014	C	T	SGCA	0/1	0.000448463	Muscular dystrophy//Rimmed vacuoles//Motheaten muscle fibers	Elevated serum creatine phosphokinase//Abnormal levels of creatine kinase in blood	ORDO:97242//ORDO:88635	Not available	Sporadic	Muscular dystrophy, limb-girdle, type 2D, 608099 (3), Autosomal recessive	-	-	-	-	-	-	Pathogenic	Jan 16, 2020	9437	99	75	ENST00000262018;MODERATE;missense_variant;c.229C>T;p.Arg77Cys;3/10;protein_coding//ENST00000344627;MODERATE;missense_variant;c.229C>T;p.Arg77Cys;3/8;protein_coding//ENST00000512526;MODERATE;missense_variant,NMD_transcript_variant;c.73C>T;p.Pro25Leu;1/5;nonsense_mediated_decay//ENST00000513821;MODERATE;missense_variant,NMD_transcript_variant;c.229C>T;p.Arg77Cys;3/9;nonsense_mediated_decay//ENST000…
PX_2279937	SPAST	rs751975987	14	88459373	C	A	GALC	0/1	6.03088e-05	Spasticity//Spastic paraparesis//Paraparesis//Progressive spastic paraparesis//Paraplegia/paraparesis	Not available	ORDO:685	Not available	no_inheritance	Krabbe disease, 245200 (3), Autosomal recessive	-	-	-	-	-	-	Pathogenic//Uncertain significance	Dec 04, 2019//Apr 27, 2017	633229//884608	99	31	ENST00000261304;MODERATE;missense_variant;c.136G>T;p.Asp46Tyr;1/17;protein_coding//ENST00000393568;MODERATE;missense_variant;c.136G>T;p.Asp46Tyr;1/16;protein_coding//ENST00000554372;MODERATE;missense_variant,NMD_transcript_variant;c.136G>T;p.Asp46Tyr;1/7;nonsense_mediated_decay//ENST00000556879;MODERATE;missense_variant,NMD_transcript_variant;c.94G>T;p.Asp32Tyr;1/6;nonsense_mediated_decay//ENST00…
PX_3724995	SPAST	rs41297444	1	213046088	G	A	FLVCR1	0/1	0.00169424	Dysphagia//Gait ataxia//Limb ataxia//Impaired vibratory sensation//Progressive spastic paraparesis//Impaired tactile sensation//Impaired proprioception//Sensory ataxia//Abnormality of movement	Not available	ORDO:685	Not available	Autosomal dominant	Ataxia, posterior column, with retinitis pigmentosa, 609033 (3), Autosomal recessive	-	-	-	-	-	-	Conflicting interpretations of pathogenicity	Dec 31, 2019	295319	99	130	ENST00000366971;MODERATE;missense_variant;c.952G>A;p.Glu318Lys;3/10;protein_coding
PX_3724995	SPAST	rs143422889	10	79741937	C	T	POLR3A	0/1	0.00151554	Dysphagia//Gait ataxia//Limb ataxia//Impaired vibratory sensation//Progressive spastic paraparesis//Impaired tactile sensation//Impaired proprioception//Sensory ataxia//Abnormality of movement	Not available	ORDO:685	Not available	Autosomal dominant	Leukodystrophy, hypomyelinating, 7, with or without oligodontia and/or hypogonadotropic hypogonadism, 607694 (3), Autosomal recessive	-	-	-	-	-	-	Conflicting interpretations of pathogenicity	Dec 31, 2019	301038	99	60	ENST00000372371;MODERATE;missense_variant;c.3734G>A;p.Arg1245Gln;28/31;protein_coding
PX_8479150	SPAST	Not available	10	30653853	A	C	MTPAP	0/1	0.00539445	Spastic paraplegia//Spastic paraparesis//Paraparesis//Progressive spastic paraparesis//Paraplegia/paraparesis	Not available	ORDO:685	Not available	no_inheritance	?Spastic ataxia 4, autosomal recessive, 613672 (3), Autosomal recessive	-	-	-	-	-	-	Not available	Not available	Not available	68	16	ENST00000358107;MODERATE;missense_variant;c.329T>G;p.Val110Gly;2/10;protein_coding
PX_5379758	SPAST	rs189334432	1	17312586	G	A	ATP13A2	0/1	0.0030474	Urinary urgency//Urinary incontinence//Abnormality of eye movement//Gaze-evoked nystagmus//Ataxia//Dysarthria//Dysphagia//Gait ataxia//Limb ataxia//Impaired vibratory sensation//Progressive spastic paraparesis//Impaired tactile sensation//Abnormality of movement	Not available	ORDO:102013	Not available	Sporadic	Kufor-Rakeb syndrome, 606693 (3), Autosomal recessive; Spastic paraplegia 78, autosomal recessive, 617225 (3), Autosomal recessive	-	-	-	-	-	-	Conflicting interpretations of pathogenicity	May 01, 2019	293762	99	100	ENST00000341676;MODERATE;missense_variant;c.3371C>T;p.Pro1124Leu;27/27;protein_coding//ENST00000502418;MODERATE;missense_variant;c.1091C>T;p.Pro364Leu;7/7;protein_coding
PX_5379758	SPAST	Not available	2	198570712	G	A	MARS2	0/1	4.06316e-06	Urinary urgency//Urinary incontinence//Abnormality of eye movement//Gaze-evoked nystagmus//Ataxia//Dysarthria//Dysphagia//Gait ataxia//Limb ataxia//Impaired vibratory sensation//Progressive spastic paraparesis//Impaired tactile sensation//Abnormality of movement	Not available	ORDO:102013	Not available	Sporadic	?Combined oxidative phosphorylation deficiency 25, 616430 (3), Autosomal recessive; Spastic ataxia 3, autosomal recessive, 611390 (3), Autosomal recessive	-	-	-	-	-	-	Not available	Not available	Not available	99	277	ENST00000282276;MODERATE;missense_variant;c.583G>A;p.Val195Ile;1/1;protein_coding
PX_9543732	SPAST	rs121908517	2	32289034	C	A	SPAST	0/1	0.000397387	Urinary urgency//Urinary incontinence//Abnormality of eye movement//Gait ataxia//Limb ataxia//Impaired vibratory sensation//Progressive spastic paraparesis//Impaired tactile sensation//Impaired proprioception//Sensory ataxia	Not available	ORDO:102013	Not available	Autosomal dominant	Spastic paraplegia 4, autosomal dominant, 182601 (3), Autosomal dominant	-	-	-	-	-	-	Conflicting interpretations of pathogenicity	Dec 31, 2019	5672	99	49	ENST00000315285;MODERATE;missense_variant;c.134C>A;p.Pro45Gln;1/17;protein_coding//ENST00000345662;MODERATE;missense_variant;c.134C>A;p.Pro45Gln;1/16;protein_coding
PX_7618090	SPAST	rs199646902	23	9053	G	A	MT-ATP6	1/1	0	Spasticity//Lower limb spasticity//Spastic gait//Impaired vibratory sensation//Babinski sign//Progressive spastic paraparesis	Not available	ORDO:685	Not available	Sporadic	None	-	-	-	-	-	-	Not available	Not available	Not available	39	13	ENST00000361899;MODERATE;missense_variant;c.527G>A;p.Ser176Asn;1/1;protein_coding
PX_3930997	SPAST	rs769558791	9	135202962	TTTC	T	SETX	0/1	0.000101617	Spasticity//Lower limb spasticity//Spastic gait//Impaired vibratory sensation//Babinski sign//Progressive spastic paraparesis	Not available	ORDO:685	Not available	Autosomal dominant	Amyotrophic lateral sclerosis 4, juvenile, 602433 (3), Autosomal dominant; Spinocerebellar ataxia, autosomal recessive 1, 606002 (3), Autosomal recessive	affected	0/1	-	-	-	-	Not available	Not available	Not available	99	98	ENST00000224140;MODERATE;inframe_deletion;c.4020_4022delGAA;p.Lys1341del;10/26;protein_coding//ENST00000372169;MODERATE;inframe_deletion;c.4020_4022delGAA;p.Lys1341del;10/27;protein_coding//ENST00000393220;MODERATE;inframe_deletion;c.4020_4022delGAA;p.Lys1341del;10/25;protein_coding
PX_2830880	SPAST	rs150387338	6	152563538	C	T	SYNE1	0/1	0.000345304	Urinary urgency//Urinary incontinence//Abnormality of eye movement//Gait ataxia//Limb ataxia//Impaired vibratory sensation//Progressive spastic paraparesis//Distal lower limb amyotrophy//Impaired tactile sensation//Impaired proprioception//Sensory ataxia	Not available	ORDO:102013	Not available	Sporadic	Emery-Dreifuss muscular dystrophy 4, autosomal dominant, 612998 (3), Autosomal dominant; Spinocerebellar ataxia, autosomal recessive 8, 610743 (3), Autosomal recessive	-	-	-	-	-	-	Conflicting interpretations of pathogenicity	Sep 03, 2019	288606	99	107	ENST00000265368;MODERATE;missense_variant;c.19730G>A;p.Arg6577Gln;107/146;protein_coding//ENST00000341594;MODERATE;missense_variant;c.18566G>A;p.Arg6189Gln;108/147;protein_coding//ENST00000356820;MODERATE;missense_variant;c.3302G>A;p.Arg1101Gln;22/61;protein_coding//ENST00000367255;MODERATE;missense_variant;c.19730G>A;p.Arg6577Gln;107/146;protein_coding//ENST00000423061;MODERATE;missense_variant;…
PX_7904299	SPAST	rs750178634	9	135202673	G	A	SETX	0/1	2.43692e-05	Urinary urgency//Abnormality of eye movement//Gaze-evoked nystagmus//Gait ataxia//Impaired vibratory sensation//Progressive spastic paraparesis//Impaired tactile sensation//Impaired proprioception	Not available	ORDO:685	Not available	Sporadic	Amyotrophic lateral sclerosis 4, juvenile, 602433 (3), Autosomal dominant; Spinocerebellar ataxia, autosomal recessive 1, 606002 (3), Autosomal recessive	-	-	-	-	-	-	Not available	Not available	Not available	99	176	ENST00000224140;MODERATE;missense_variant;c.4312C>T;p.Pro1438Ser;10/26;protein_coding//ENST00000372169;MODERATE;missense_variant;c.4312C>T;p.Pro1438Ser;10/27;protein_coding//ENST00000393220;MODERATE;missense_variant;c.4312C>T;p.Pro1438Ser;10/25;protein_coding
PX_7904299	SPAST	Not available	14	53513568	A	C	DDHD1	0/1	0	Urinary urgency//Abnormality of eye movement//Gaze-evoked nystagmus//Gait ataxia//Impaired vibratory sensation//Progressive spastic paraparesis//Impaired tactile sensation//Impaired proprioception	Not available	ORDO:685	Not available	Sporadic	Spastic paraplegia 28, autosomal recessive, 609340 (3), Autosomal recessive	-	-	-	-	-	-	Not available	Not available	Not available	99	226	ENST00000323669;MODERATE;missense_variant;c.2621T>G;p.Leu874Trp;13/13;protein_coding//ENST00000357758;MODERATE;missense_variant;c.2537T>G;p.Leu846Trp;12/12;protein_coding//ENST00000395606;MODERATE;missense_variant;c.2558T>G;p.Leu853Trp;13/13;protein_coding
PX_7904299	SPAST	rs200706119	16	66503705	C	A	BEAN1	0/1	0.00785454	Urinary urgency//Abnormality of eye movement//Gaze-evoked nystagmus//Gait ataxia//Impaired vibratory sensation//Progressive spastic paraparesis//Impaired tactile sensation//Impaired proprioception	Not available	ORDO:685	Not available	Sporadic	None	-	-	-	-	-	-	Not available	Not available	Not available	99	167	ENST00000536005;MODERATE;missense_variant;c.226C>A;p.Arg76Ser;3/5;protein_coding
PX_4751640	SPAST	Not available	2	241723182	T	G	KIF1A	0/1	0	Urinary urgency//Gait ataxia//Impaired vibratory sensation//Sensorimotor neuropathy//Progressive spastic paraparesis//Distal lower limb amyotrophy//Impaired tactile sensation//Impaired proprioception	Not available	ORDO:685	Not available	Sporadic	Mental retardation, autosomal dominant 9, 614255 (3), Autosomal dominant; Neuropathy, hereditary sensory, type IIC, 614213 (3), Autosomal recessive; Spastic paraplegia 30, autosomal recessive, 610357 (3), Autosomal recessive	-	-	-	-	-	-	Not available	Not available	Not available	99	94	ENST00000320389;MODERATE;missense_variant;c.772A>C;p.Thr258Pro;8/47;protein_coding//ENST00000404283;MODERATE;missense_variant;c.772A>C;p.Thr258Pro;7/42;protein_coding//ENST00000428768;MODERATE;missense_variant;c.194A>C;p.Thr66Pro;3/10;protein_coding//ENST00000498729;MODERATE;missense_variant;c.772A>C;p.Thr258Pro;8/50;protein_coding
PX_8922642	SPAST	Not available	1	154600390	A	ACCCCCCCCCCCCCCCCCC	ADAR	0/1	0	Intellectual disability, mild//Spastic paraparesis//Paraparesis//Progressive spastic paraparesis//Paraplegia/paraparesis	Not available	ORDO:685	Not available	no_inheritance	Aicardi-Goutieres syndrome 6, 615010 (3), Autosomal recessive; Dyschromatosis symmetrica hereditaria, 127400 (3), Autosomal dominant	-	-	-	-	-	-	Not available	Not available	Not available	43	12	ENST00000292205;MODERATE;inframe_insertion;c.84_85insGGGGGGGGGGGGGGGGGG;p.Gly28_Ser29insGlyGlyGlyGlyGlyGly;1/15;protein_coding
PX_8922642	SPAST	Not available	14	91739526	T	C	CCDC88C	0/1	0	Intellectual disability, mild//Spastic paraparesis//Paraparesis//Progressive spastic paraparesis//Paraplegia/paraparesis	Not available	ORDO:685	Not available	no_inheritance	Hydrocephalus, congenital, 1, 236600 (3), Autosomal recessive; ?Spinocerebellar ataxia 40, 616053 (3), Autosomal dominant	-	-	-	-	-	-	Not available	Not available	Not available	99	29	ENST00000331194;MODERATE;missense_variant;c.1102A>G;p.Thr368Ala;6/6;protein_coding//ENST00000389857;MODERATE;missense_variant;c.5530A>G;p.Thr1844Ala;30/30;protein_coding
PX_8922642	SPAST	rs768653086	15	89864148	C	T	POLG	0/1	0.000162628	Intellectual disability, mild//Spastic paraparesis//Paraparesis//Progressive spastic paraparesis//Paraplegia/paraparesis	Not available	ORDO:685	Not available	no_inheritance	Mitochondrial DNA depletion syndrome 4A (Alpers type), 203700 (3), Autosomal recessive; Mitochondrial DNA depletion syndrome 4B (MNGIE type), 613662 (3), Autosomal recessive; Mitochondrial recessive ataxia syndrome (includes SANDO and SCAE), 607459 (3), Autosomal recessive; Progressive external ophthalmoplegia, autosomal dominant 1, 157640 (3), Autosomal dominant; Progressive external ophthalmopl…	-	-	-	-	-	-	Uncertain significance	Oct 01, 2018	206535	99	84	ENST00000268124;MODERATE;missense_variant;c.2830G>A;p.Glu944Lys;18/23;protein_coding//ENST00000442287;MODERATE;missense_variant;c.2830G>A;p.Glu944Lys;18/23;protein_coding
PX_535596	SPAST	Not available	12	57968960	C	T	KIF5A	0/1	0	Urinary urgency//Urinary incontinence//Intellectual disability//Gait ataxia//Limb ataxia//Impaired vibratory sensation//Peripheral axonal neuropathy//Progressive spastic paraparesis//Cognitive impairment	Not available	ORDO:685	Not available	Sporadic	{Amyotrophic lateral sclerosis, susceptibility to, 25}, 617921 (3), Autosomal dominant; Myoclonus, intractable, neonatal, 617235 (3), Autosomal dominant; Spastic paraplegia 10, autosomal dominant, 604187 (3), Autosomal dominant	-	-	-	-	-	-	Not available	Not available	Not available	99	97	ENST00000286452;MODERATE;missense_variant;c.1543N>T;p.Arg515Trp;13/26;protein_coding//ENST00000455537;MODERATE;missense_variant;c.1810N>T;p.Arg604Trp;16/29;protein_coding
PX_5484702	SPAST	rs758625845	9	135206707	T	C	SETX	0/1	8.12262e-06	Spastic paraplegia//Spastic paraparesis	Not available	Not available	Not available	Autosomal dominant	Amyotrophic lateral sclerosis 4, juvenile, 602433 (3), Autosomal dominant; Spinocerebellar ataxia, autosomal recessive 1, 606002 (3), Autosomal recessive	-	-	-	-	-	-	Not available	Not available	Not available	99	32	ENST00000224140;MODERATE;missense_variant;c.967A>G;p.Ser323Gly;8/26;protein_coding//ENST00000372169;MODERATE;missense_variant;c.967A>G;p.Ser323Gly;8/27;protein_coding//ENST00000393220;MODERATE;missense_variant;c.967A>G;p.Ser323Gly;8/25;protein_coding
PX_6131512	SPAST	Not available	1	17349221	T	C	SDHB	0/1	0	Spastic paraplegia//Spastic paraparesis	Not available	ORDO:99015	Not available	no_inheritance	Gastrointestinal stromal tumor, 606444 (3); Paragangliolas 4, 115310 (3), Autosomal dominant; Paraganglioma and gastric stromal sarcoma, 606864 (3); Pheochromocytoma, 171300 (3), Autosomal dominant	-	-	-	-	-	-	Uncertain significance	Nov 16, 2019	480804	99	74	ENST00000375499;MODERATE;missense_variant;c.647A>G;p.Tyr216Cys;7/8;protein_coding
PX_6131512	SPAST	Not available	2	202569877	CATT	C	ALS2	0/1	0	Spastic paraplegia//Spastic paraparesis	Not available	ORDO:99015	Not available	no_inheritance	Amyotrophic lateral sclerosis 2, juvenile, 205100 (3), Autosomal recessive; Primary lateral sclerosis, juvenile, 606353 (3), Autosomal recessive; Spastic paralysis, infantile onset ascending, 607225 (3), Autosomal recessive	-	-	-	-	-	-	Not available	Not available	Not available	99	101	ENST00000264276;MODERATE;inframe_deletion;c.4670_4672delAAT;p.Glu1557_Cys1558delinsGly;31/34;protein_coding
PX_6254595	SPAST	rs143388912	10	54076118	G	T	DKK1	0/1	0.000954695	Dysarthria//Gait ataxia//Limb ataxia//Abnormal pyramidal signs//Dysesthesia	Not available	ORDO:183518	Not available	no_inheritance		-	-	-	-	-	-	Not available	Not available	Not available	99	55	ENST00000373970;MODERATE;missense_variant;c.470G>T;p.Ser157Ile;3/4;protein_coding
PX_6254595	SPAST	Not available	19	54393199	G	C	PRKCG	0/1	0	Dysarthria//Gait ataxia//Limb ataxia//Abnormal pyramidal signs//Dysesthesia	Not available	ORDO:183518	Not available	no_inheritance	Spinocerebellar ataxia 14, 605361 (3), Autosomal dominant	-	-	-	-	-	-	Not available	Not available	Not available	99	104	ENST00000263431;MODERATE;missense_variant;c.457G>C;p.Asp153His;5/18;protein_coding//ENST00000419486;MODERATE;missense_variant;c.73G>C;p.Asp25His;6/6;protein_coding//ENST00000474397;MODERATE;missense_variant;c.73G>C;p.Asp25His;6/7;protein_coding//ENST00000536044;MODERATE;missense_variant;c.457G>C;p.Asp153His;5/10;protein_coding//ENST00000540413;MODERATE;missense_variant;c.457G>C;p.Asp153His;5/19;p…
PX_8183733	SPAST	Not available	11	64948882	G	A	CAPN1	0/1	0.000106202	Urinary urgency//Urinary incontinence//Ataxia//Gait ataxia//Limb ataxia//Impaired vibratory sensation//Progressive spastic paraparesis	Not available	ORDO:102013	Not available	Sporadic	Spastic paraplegia 76, autosomal recessive, 616907 (3), Autosomal recessive	-	-	-	-	-	-	Not available	Not available	Not available	99	25	ENST00000533820;HIGH;splice_donor_variant;c.-2+1G>A;-;-;protein_coding
PX_8771710	SPAST	Not available	16	78148903	C	G	WWOX	0/1	4.06141e-06	Abnormality of the nervous system//Ataxia//Gait ataxia//Limb ataxia//Sensory ataxia	Not available	ORDO:183518	Not available	no_inheritance	Epileptic encephalopathy, early infantile, 28, 616211 (3), Autosomal recessive; Esophageal squamous cell carcinoma, somatic, 133239 (3); Spinocerebellar ataxia, autosomal recessive 12, 614322 (3), Autosomal recessive	-	-	-	-	-	-	Not available	Not available	Not available	99	151	ENST00000355860;MODERATE;missense_variant;c.261N>G;p.Asp87Glu;4/6;protein_coding//ENST00000402655;MODERATE;missense_variant;c.261N>G;p.Asp87Glu;4/5;protein_coding//ENST00000406884;MODERATE;missense_variant;c.261N>G;p.Asp87Glu;4/6;protein_coding//ENST00000408984;MODERATE;missense_variant;c.261N>G;p.Asp87Glu;4/10;protein_coding//ENST00000539474;MODERATE;missense_variant;c.261N>G;p.Asp87Glu;4/6;prot…
PX_9301152	SPAST	rs564477999	16	2550465	C	T	TBC1D24	0/1	2.81183e-05	Lethargy//Spastic paraparesis//Paraparesis//Progressive spastic paraparesis//Paraplegia/paraparesis	Not available	ORDO:685	Not available	no_inheritance	DOORS syndrome, 220500 (3), Autosomal recessive; Deafness , autosomal recessive 86, 614617 (3), Autosomal recessive; Deafness, autosomal dominant 65, 616044 (3), Autosomal dominant; Epileptic encephalopathy, early infantile, 16, 615338 (3), Autosomal recessive; Myoclonic epilepsy, infantile, familial, 605021 (3), Autosomal recessive	-	-	-	-	-	-	Likely pathogenic	Dec 31, 2019	419296	99	53	ENST00000293970;MODERATE;missense_variant;c.1499C>T;p.Ala500Val;7/8;protein_coding//ENST00000434757;MODERATE;missense_variant;c.1499C>T;p.Ala500Val;6/7;protein_coding//ENST00000564879;MODERATE;missense_variant;c.368C>T;p.Ala123Val;3/4;protein_coding//ENST00000567020;MODERATE;missense_variant;c.1481C>T;p.Ala494Val;6/7;protein_coding
PX_9301152	SPAST	rs527236041	23	14766	C	T	MT-CYB	1/1	0	Lethargy//Spastic paraparesis//Paraparesis//Progressive spastic paraparesis//Paraplegia/paraparesis	Not available	ORDO:685	Not available	no_inheritance	None	-	-	-	-	-	-	Not available	Not available	Not available	42	14	ENST00000361789;MODERATE;missense_variant;c.20C>T;p.Thr7Ile;1/1;protein_coding
PX_9301152	SPAST	rs200786872	23	14979	T	C	MT-CYB	1/1	0	Lethargy//Spastic paraparesis//Paraparesis//Progressive spastic paraparesis//Paraplegia/paraparesis	Not available	ORDO:685	Not available	no_inheritance	None	-	-	-	-	-	-	Not available	Not available	Not available	99	43	ENST00000361789;MODERATE;missense_variant;c.233N>C;p.Ile78Thr;1/1;protein_coding
PX_9301152	SPAST	rs2853508	23	15326	A	G	MT-CYB	1/1	0	Lethargy//Spastic paraparesis//Paraparesis//Progressive spastic paraparesis//Paraplegia/paraparesis	Not available	ORDO:685	Not available	no_inheritance	None	-	-	-	-	-	-	Not available	Not available	Not available	99	36	ENST00000361789;MODERATE;missense_variant;c.580A>G;p.Thr194Ala;1/1;protein_coding
PX_2040138	SPAST	Not available	1	154600394	T	TCCCCCCCCCCCCCCCCCCCC	ADAR	0/1	0	Global developmental delay//Spastic paraparesis//Paraparesis//Progressive spastic paraparesis//Paraplegia/paraparesis	Not available	ORDO:685	Not available	no_inheritance	Aicardi-Goutieres syndrome 6, 615010 (3), Autosomal recessive; Dyschromatosis symmetrica hereditaria, 127400 (3), Autosomal dominant	-	-	-	-	-	-	Not available	Not available	Not available	83	25	ENST00000292205;HIGH;frameshift_variant;c.80_81insGGGGGGGGGGGGGGGGGGGG;p.Ser29GlyfsTer66;1/15;protein_coding
PX_2040138	SPAST	rs768653086	15	89864148	C	T	POLG	0/1	0.000162628	Global developmental delay//Spastic paraparesis//Paraparesis//Progressive spastic paraparesis//Paraplegia/paraparesis	Not available	ORDO:685	Not available	no_inheritance	Mitochondrial DNA depletion syndrome 4A (Alpers type), 203700 (3), Autosomal recessive; Mitochondrial DNA depletion syndrome 4B (MNGIE type), 613662 (3), Autosomal recessive; Mitochondrial recessive ataxia syndrome (includes SANDO and SCAE), 607459 (3), Autosomal recessive; Progressive external ophthalmoplegia, autosomal dominant 1, 157640 (3), Autosomal dominant; Progressive external ophthalmopl…	-	-	-	-	-	-	Uncertain significance	Oct 01, 2018	206535	99	116	ENST00000268124;MODERATE;missense_variant;c.2830G>A;p.Glu944Lys;18/23;protein_coding//ENST00000442287;MODERATE;missense_variant;c.2830G>A;p.Glu944Lys;18/23;protein_coding
PX_562351	TBLX1R1	rs11571747	13	32945172	A	C	BRCA2	0/1					Not available	Sporadic	{Breast cancer, male, susceptibility to}, 114480 (3), Autosomal dominant; {Breast-ovarian cancer, familial, 2}, 612555 (3), Autosomal dominant; Fanconi anemia, complementation group D1, 605724 (3), Autosomal recessive; {Glioblastoma 3}, 613029 (3), Autosomal recessive; {Medulloblastoma}, 155255 (3), Autosomal recessive, Autosomal dominant; {Pancreatic cancer 2}, 613347 (3); {Prostate cancer}, 176…	-	-	-	-	-	-	Conflicting interpretations of pathogenicity//Uncertain significance	Feb 01, 2020//Sep 06, 2018	38168//639679	99	152
PX_562351	TBLX1R1	rs145868557	14	92442496	C	A	TRIP11	0/1					Not available	Sporadic	Achondrogenesis, type IA, 200600 (3), Autosomal recessive	-	-	-	-	-	-	Conflicting interpretations of pathogenicity	Dec 31, 2019	194742	99	148		likely benign (https://www.ncbi.nlm.nih.gov/clinvar/variation/194742/), https://varsome.com/variant/hg19/14-92442496-C-A
PX_7082789	TBLX1R1	rs747707173	2	176957949	A	C	HOXD13	0/1					Not available	no_inheritance	Brachydactyly, type D, 113200 (3), Autosomal dominant; Brachydactyly, type E, 113300 (3), Autosomal dominant; ?Brachydactyly-syndactyly syndrome, 610713 (3); Syndactyly, type V, 186300 (3), Autosomal dominant; Synpolydactyly 1, 186000 (3), Autosomal dominant	-	-	-	-	-	-	Not available	Not available	Not available	62	30
PX_7082789	TBLX1R1	COSM4729206	17	70117594	C	G	SOX9	0/1					Not available	no_inheritance	Acampomelic campomelic dysplasia, 114290 (3), Autosomal dominant; Campomelic dysplasia, 114290 (3), Autosomal dominant; Campomelic dysplasia with autosomal sex reversal, 114290 (3), Autosomal dominant	-	-	-	-	-	-	Not available	Not available	Not available	99	64
PX_7082789	TBLX1R1	rs772260373	16	70834761	C	A	VAC14	0/1					Not available	no_inheritance	Striatonigral degeneration, childhood-onset, 617054 (3), Autosomal recessive	-	-	-	-	-	-	Not available	Not available	Not available	99	46
PX_7082789	TBLX1R1	COSM1619249	4	96025637	C	G	BMPR1B	0/1					Not available	no_inheritance	Acromesomelic dysplasia, Demirhan type, 609441 (3), Autosomal recessive; Brachydactyly, type A1, D, 616849 (3), Autosomal dominant; Brachydactyly, type A2, 112600 (3), Autosomal dominant	-	-	-	-	-	-	Not available	Not available	Not available	99	45
PX_7082789	TBLX1R1		4	96025638	A	AGGG	BMPR1B	0/1					Not available	no_inheritance	Acromesomelic dysplasia, Demirhan type, 609441 (3), Autosomal recessive; Brachydactyly, type A1, D, 616849 (3), Autosomal dominant; Brachydactyly, type A2, 112600 (3), Autosomal dominant	-	-	-	-	-	-	Not available	Not available	Not available	99	45
PX_2486136	TBLX1R1	rs145108650	17	40717487	A	G	COASY	0/1					Not available	no_inheritance	Neurodegeneration with brain iron accumulation 6, 615643 (3), Autosomal recessive	non-affected	-	non-affected	-	-	-	Not available	Not available	Not available	99	205
PX_7348157	TBLX1R1	rs56365255	16	68387335	C	A	PRMT7	0/1					Not available	no_inheritance	Short stature, brachydactyly, intellectual developmental disability, and seizures, 617157 (3), Autosomal recessive	non-affected	0/0	non-affected	0/1	-	-	Not available	Not available	Not available	99	91
PX_7348157	TBLX1R1	Not available	5	9066682	T	A	SEMA5A	0/1					Not available	no_inheritance		non-affected	0/1	non-affected	0/0	-	-	Not available	Not available	Not available	99	155
PX_4186480	TBLX1R1	rs770506771	22	22221708	C	CCCG	MAPK1	0/1					Not available	Sporadic		non-affected	-	non-affected	-	-	-	Not available	Not available	Not available	99	58
PX_4186480	TBLX1R1	rs182369459	12	88496626	C	T	CEP290	0/1					Not available	Sporadic	?Bardet-Biedl syndrome 14, 615991 (3), Autosomal recessive; Joubert syndrome 5, 610188 (3), Autosomal recessive; Leber congenital amaurosis 10, 611755 (3); Meckel syndrome 4, 611134 (3), Autosomal recessive; Senior-Loken syndrome 6, 610189 (3), Autosomal recessive	non-affected	0/1	non-affected	0/0	-	-	Conflicting interpretations of pathogenicity	Dec 31, 2019	195989	99	79		uncertain significance, although some likely benign reports - to be checked by clinician. Non-affected mother is also a carrier. https://varsome.com/variant/hg19/12-88496626-C-T , https://www.ncbi.nlm.nih.gov/clinvar/variation/195989/
PX_3792072	TBLX1R1	Not available	17	4905928	A	G	KIF1C	0/1					Not available	no_inheritance	Spastic ataxia 2, autosomal recessive, 611302 (3), Autosomal recessive	-	-	-	-	-	-	Not available	Not available	Not available	99	109
PX_3424831	TBLX1R1	rs143359995	11	134047319	T	C	NCAPD3	0/1					Not available	Sporadic	Microcephaly 22, primary, autosomal recessive, 617984 (3), Autosomal recessive	-	-	-	-	-	-	Not available	Not available	Not available	99	33
PX_3424831	TBLX1R1	rs139912214	1	47746675	C	G	STIL	0/1					Not available	Sporadic	Microcephaly 7, primary, autosomal recessive, 612703 (3), Autosomal recessive	-	-	-	-	-	-	Conflicting interpretations of pathogenicity	Dec 31, 2019	160052	99	129		likely benign https://varsome.com/variant/hg19/1-47746675-C-G
PX_7458366	TBLX1R1	rs745914978	4	107230051	C	T	TBCK	0/1					Not available	no_inheritance	Hypotonia, infantile, with psychomotor retardation and characteristic facies 3, 616900 (3), Autosomal recessive	non-affected	0/0	non-affected	0/1	-	-	Not available	Not available	Not available	99	121
PX_7458366	TBLX1R1	rs201041337	24	54495275	T	C	FGD1	1/1					Not available	no_inheritance	Aarskog-Scott syndrome, 305400 (3), X-linked recessive; Mental retardation, X-linked syndromic 16, 305400 (3), X-linked recessive	non-affected	0/1	non-affected	0/0	-	-	Not available	Not available	Not available	99	98
PX_7458366	TBLX1R1	rs3135706	7	73648163	C	T	RFC2	0/1					Not available	no_inheritance		non-affected	0/1	non-affected	0/0	-	-	Not available	Not available	Not available	99	107
PX_487702	TBLX1R1	Not available	17	17699528	G	A	RAI1	0/1					Not available	no_inheritance	Smith-Magenis syndrome, 182290 (3), Autosomal dominant, Isolated cases	non-affected	-	non-affected	-	affected	-	Not available	Not available	Not available	99	49
PX_487702	TBLX1R1	rs372821172	17	61498685	G	A	TANC2	0/1					Not available	no_inheritance		non-affected	0/1	non-affected	0/0	affected	0/0	Not available	Not available	Not available	99	178
PX_2122851	TBLX1R1	rs35605511	7	104752473	T	C	KMT2E	0/1					Not available	no_inheritance		non-affected	0/0	non-affected	0/1	-	-	Not available	Not available	Not available	99	261
PX_2122851	TBLX1R1	rs147529965	9	139983329	T	C	MAN1B1	0/1					Not available	no_inheritance	Mental retardation, autosomal recessive 15, 614202 (3), Autosomal recessive	non-affected	0/1	non-affected	0/0	-	-	Conflicting interpretations of pathogenicity	Jun 18, 2018	445844	99	42		likely benign https://varsome.com/variant/hg19/9-139983329-T-C
PX_2122851	TBLX1R1	rs754907143	24	21985436	T	G	SMS	0/1					Not available	no_inheritance	Smith-Magenis syndrome, 182290 (3), Autosomal dominant, Isolated cases//Mental retardation, X-linked, Snyder-Robinson type, 309583 (3), X-linked recessive	non-affected	0/0	non-affected	0/0	-	-	Not available	Not available	Not available	53	19
PX_2122851	TBLX1R1	rs552166978	22	42610343	GTGT	G	TCF20	0/1					Not available	no_inheritance		non-affected	1/1	non-affected	0/0	-	-	Not available	Not available	Not available	99	108
PX_2122851	TBLX1R1	rs7865967	9	94456648	G	T	ROR2	1/1					Not available	no_inheritance	Brachydactyly, type B1, 113000 (3), Autosomal dominant; Robinow syndrome, autosomal recessive, 268310 (3), Autosomal recessive	non-affected	0/1	non-affected	0/1	-	-	Not available	Not available	Not available	99	40
PX_3754025	TBLX1R1	rs759548721	4	4861985	T	G	MSX1	0/1					Not available	no_inheritance	Ectodermal dysplasia 3, Witkop type, 189500 (3), Autosomal dominant; Orofacial cleft 5, 608874 (3); Tooth agenesis, selective, 1, with or without orofacial cleft, 106600 (3), Autosomal dominant	non-affected	0/1	non-affected	0/0	-	-	Not available	Not available	Not available	99	92
PX_4809938	TBLX1R1	rs74315416	20	5283323	A	C	PROKR2	0/1					Not available	no_inheritance	Hypogonadotropic hypogonadism 3 with or without anosmia, 244200 (3), Autosomal dominant	-	-	-	-	-	-	Conflicting interpretations of pathogenicity	Dec 31, 2019	3449	99	139		likely benign https://varsome.com/variant/hg19/9-139983329-T-C
PX_8588725	TBLX1R1		19	13216197	C	T	TRMT1	0/1					Not available	no_inheritance		non-affected	0/0	non-affected	0/1	-	-	Not available	Not available	Not available	99	77
PX_8588725	TBLX1R1	rs781944571	24	71684430	C	G	HDAC8	1/1					Not available	no_inheritance	Cornelia de Lange syndrome 5, 300882 (3), X-linked dominant	non-affected	-	non-affected	-	-	-	Not available	Not available	Not available	99	116
PX_4865781	TBLX1R1	rs755577187	24	70360564	G	A	MED12	0/1					Not available	no_inheritance	Lujan-Fryns syndrome, 309520 (3), X-linked recessive; Ohdo syndrome, X-linked, 300895 (3), X-linked recessive; Opitz-Kaveggia syndrome, 305450 (3), X-linked recessive	non-affected	0/0	non-affected	1/1	-	-	Not available	Not available	Not available	99	111
PX_1390517	TBLX1R1	rs202116535	12	111923670	C	T	ATXN2	0/1					Not available	Sporadic	{Amyotrophic lateral sclerosis, susceptibility to, 13}, 183090 (3), Autosomal dominant; {Parkinson disease, late-onset, susceptibility to}, 168600 (3), Isolated cases, Multifactorial; Spinocerebellar ataxia 2, 183090 (3), Autosomal dominant	-	-	-	-	-	-	Not available	Not available	Not available	99	147
PX_1025155	TBLX1R1	rs61746008	15	48704816	G	A	FBN1	0/1					Not available	no_inheritance	Acromicric dysplasia, 102370 (3), Autosomal dominant; Ectopia lentis, familial, 129600 (3), Autosomal dominant; Geleophysic dysplasia 2, 614185 (3), Autosomal dominant; MASS syndrome, 604308 (3); Marfan lipodystrophy syndrome, 616914 (3), Autosomal dominant; Marfan syndrome, 154700 (3), Autosomal dominant; Stiff skin syndrome, 184900 (3), Autosomal dominant; Weill-Marchesani syndrome 2, dominant,…	non-affected	0/1	non-affected	0/0	-	-	Conflicting interpretations of pathogenicity	Dec 31, 2019	16445	99	170		likely benign https://www.ncbi.nlm.nih.gov/clinvar/variation/16445/ although likely pathogenic according to Varsome: https://varsome.com/variant/hg19/15-48704816-G-A
PX_8112179	TBLX1R1		23	9091	A	G	MT-ATP6	1/1					Not available	Autosomal dominant	None	-	-	-	-	-	-	Not available	Not available	Not available	57	19		Likely Benign (mitomap)
PX_3898022	TBLX1R1	rs148490141	6	16306571	C	T	ATXN1	0/1					Not available	Sporadic	Spinocerebellar ataxia 1, 164400 (3), Autosomal dominant	-	-	-	-	-	-	Not available	Not available	Not available	99	53
PX_8912394	TBLX1R1	rs746825886	1	156834542	C	T	NTRK1	0/1					Not available	Sporadic	Insensitivity to pain, congenital, with anhidrosis, 256800 (3), Autosomal recessive; Medullary thyroid carcinoma, familial, 155240 (3), Autosomal dominant	-	-	-	-	-	-	Not available	Not available	Not available	99	227
PX_5086798	TBLX1R1	COSM1645076	11	6638547	G	A	TPP1	0/1					Not available	Sporadic	Ceroid lipofuscinosis, neuronal, 2, 204500 (3), Autosomal recessive; Spinocerebellar ataxia, autosomal recessive 7, 609270 (3), Autosomal recessive	-	-	-	-	-	-	Not available	Not available	Not available	99	110
PX_4994838	TBLX1R1	rs745395440	12	116445443	T	A	MED13L	0/1					Not available	X-linked	Mental retardation and distinctive facial features with or without cardiac defects, 616789 (3), Autosomal dominant; Transposition of the great arteries, dextro-looped 1, 608808 (3), Autosomal dominant	-	-	-	-	-	-	Not available	Not available	Not available	35	43
PX_4994838	TBLX1R1	Not available	11	118656875	C	G	DDX6	0/1					Not available	X-linked		-	-	-	-	-	-	Not available	Not available	Not available	99	67
PX_4994838	TBLX1R1	Not available	11	118656878	G	C	DDX6	0/1					Not available	X-linked		-	-	-	-	-	-	Not available	Not available	Not available	99	65
PX_4994838	TBLX1R1	rs776636205	11	118656882	G	C	DDX6	0/1					Not available	X-linked		-	-	-	-	-	-	Not available	Not available	Not available	99	59
PX_4994838	TBLX1R1	Not available	24	123156518	T	TGCAGGAGTCAGAGACACACTTTTCTTCTGAC	STAG2	0/1					Not available	X-linked		-	-	-	-	-	-	Not available	Not available	Not available	99	19
PX_4994838	TBLX1R1	Not available	24	123164886	C	T	STAG2	0/1					Not available	X-linked		-	-	-	-	-	-	Not available	Not available	Not available	99	49
PX_4994838	TBLX1R1	Not available	24	123200230	A	G	STAG2	0/1					Not available	X-linked		-	-	-	-	-	-	Not available	Not available	Not available	38	20
PX_4994838	TBLX1R1	Not available	24	123220532	C	G	STAG2	0/1					Not available	X-linked		-	-	-	-	-	-	Not available	Not available	Not available	99	63
PX_4994838	TBLX1R1	Not available	24	123227994	G	GCCACCATCAAAGAATAGAAGAGA	STAG2	0/1					Not available	X-linked		-	-	-	-	-	-	Not available	Not available	Not available	51	25
PX_4994838	TBLX1R1	Not available	10	28824590	C	T	WAC	0/1					Not available	X-linked	Desanto-Shinawi syndrome, 616708 (3), Autosomal dominant	-	-	-	-	-	-	Not available	Not available	Not available	99	75
PX_4994838	TBLX1R1	Not available	24	53440335	T	C	SMC1A	0/1					Not available	X-linked	Cornelia de Lange syndrome 2, 300590 (3), X-linked dominant	-	-	-	-	-	-	Not available	Not available	Not available	54	42
PX_252863	TBLX1R1	rs730880219	6	152650923	CTG	C	SYNE1	0/1					Not available	no_inheritance	Emery-Dreifuss muscular dystrophy 4, autosomal dominant, 612998 (3), Autosomal dominant; Spinocerebellar ataxia, autosomal recessive 8, 610743 (3), Autosomal recessive	-	-	-	-	-	-	Not available	Not available	Not available	99	14
PX_252863	TBLX1R1	rs201904720	16	66583843	G	T	TK2	0/1					Not available	no_inheritance	Mitochondrial DNA depletion syndrome 2 (myopathic type), 609560 (3), Autosomal recessive; ?Progressive external ophthalmoplegia with mitochondrial DNA deletions, autosomal recessive 3, 617069 (3), Autosomal recessive	-	-	-	-	-	-	Conflicting interpretations of pathogenicity	Dec 31, 2019	215262	99	13		VUS/likely benign https://varsome.com/variant/hg19/16-66583843-G-T
PX_3155700	TBLX1R1	Not available	2	20114032	T	A	WDR35	0/1					Not available	no_inheritance	Cranioectodermal dysplasia 2, 613610 (3), Autosomal recessive; Short-rib thoracic dysplasia 7 with or without polydactyly, 614091 (3), Autosomal recessive	-	-	-	-	-	-	Not available	Not available	Not available	99	46
PX_3155700	TBLX1R1	rs201794999	14	76548670	C	T	IFT43	0/1					Not available	no_inheritance	?Cranioectodermal dysplasia 3, 614099 (3), Autosomal recessive; ?Retinitis pigmentosa 81, 617871 (3), Autosomal recessive; Short-rib thoracic dysplasia 18 with polydactyly, 617866 (3), Autosomal recessive	-	-	-	-	-	-	Not available	Not available	Not available	99	52
PX_8238090	TBLX1R1		24	53264130	ATGG	A	IQSEC2	0/1					Not available	no_inheritance	Mental retardation, X-linked 1/78, 309530 (3), X-linked dominant	-	-	-	-	-	-	Not available	Not available	Not available	99	46		uncertain significance, https://varsome.com/variant/hg19/X-53264130-ATGG-A
PX_8238090	TBLX1R1	rs80203202	15	64017685	C	T	HERC1	0/1					Not available	no_inheritance	Macrocephaly, dysmorphic facies, and psychomotor retardation, 617011 (3), Autosomal recessive	-	-	-	-	-	-	Conflicting interpretations of pathogenicity	Dec 31, 2019	377238	99	69		likely benign, https://varsome.com/variant/hg19/15-64017685-C-T
PX_5093495	KIF5A		1	17312830	G	A	ATP13A2	0/1				ORDO:685	Not available	Autosomal dominant	Kufor-Rakeb syndrome, 606693 (3), Autosomal recessive; Spastic paraplegia 78, autosomal recessive, 617225 (3), Autosomal recessive	-	-	-	-	-	-	Conflicting interpretations of pathogenicity	Dec 31, 2019	293765	99	51
PX_1114015	KIF5A		9	135144795	G	A	SETX	0/1				ORDO:685	Not available	no_inheritance	Amyotrophic lateral sclerosis 4, juvenile, 602433 (3), Autosomal dominant; Spinocerebellar ataxia, autosomal recessive 1, 606002 (3), Autosomal recessive	-	-	-	-	-	-	Not available	Not available	Not available	99	80
PX_1114015	KIF5A		15	44858101	C	T	SPG11	0/1				ORDO:685	Not available	no_inheritance	Amyotrophic lateral sclerosis 5, juvenile, 602099 (3), Autosomal recessive; Charcot-Marie-Tooth disease, axonal, type 2X, 616668 (3), Autosomal recessive; Spastic paraplegia 11, autosomal recessive, 604360 (3), Autosomal recessive	-	-	-	-	-	-	Uncertain significance	Dec 15, 2019	316077	99	50
PX_1114015	KIF5A		16	89613145	C	T	SPG7	0/1				ORDO:685	Not available	no_inheritance	Spastic paraplegia 7, autosomal recessive, 607259 (3), Autosomal recessive, Autosomal dominant	-	-	-	-	-	-	Conflicting interpretations of pathogenicity	Jun 01, 2020	42016	99	127
PX_7507042	KIF5A		6	121768924	GC	G	GJA1	0/1				ORDO:685	Not available	Autosomal dominant	Atrioventricular septal defect 3, 600309 (3), Autosomal dominant; Craniometaphyseal dysplasia, autosomal recessive, 218400 (3), Autosomal recessive; Erythrokeratodermia variabilis et progressiva 3, 617525 (3), Autosomal dominant; Hypoplastic left heart syndrome 1, 241550 (3), Autosomal recessive; Oculodentodigital dysplasia, 164200 (3), Autosomal dominant; Oculodentodigital dysplasia, autosomal r…	-	-	-	-	-	-	Not available	Not available	Not available	99	251
PX_7507042	KIF5A		16	74761269	G	A	FA2H	0/1				ORDO:685	Not available	Autosomal dominant	Spastic paraplegia 35, autosomal recessive, 612319 (3), Autosomal recessive	-	-	-	-	-	-	Not available	Not available	Not available	99	49
PX_3095805	KIF5A		15	89872227	G	A	POLG	0/1				ORDO:685	Not available	Sporadic	Mitochondrial DNA depletion syndrome 4A (Alpers type), 203700 (3), Autosomal recessive; Mitochondrial DNA depletion syndrome 4B (MNGIE type), 613662 (3), Autosomal recessive; Mitochondrial recessive ataxia syndrome (includes SANDO and SCAE), 607459 (3), Autosomal recessive; Progressive external ophthalmoplegia, autosomal dominant 1, 157640 (3), Autosomal dominant; Progressive external ophthalmopl…	-	-	-	-	-	-	Conflicting interpretations of pathogenicity//Conflicting interpretations of pathogenicity	Dec 13, 2019//Dec 22, 2019	21320//211927	99	50
PX_3095805	KIF5A		17	48653020	C	G	CACNA1G	0/1				ORDO:685	Not available	Sporadic	Spinocerebellar ataxia 42, 616795 (3), Autosomal dominant	-	-	-	-	-	-	Not available	Not available	Not available	99	157
PX_6861421	KIF5A		6	152454556	A	G	SYNE1	0/1				ORDO:685	Not available	Autosomal dominant	Emery-Dreifuss muscular dystrophy 4, autosomal dominant, 612998 (3), Autosomal dominant; Spinocerebellar ataxia, autosomal recessive 8, 610743 (3), Autosomal recessive	-	-	-	-	-	-	Conflicting interpretations of pathogenicity	Dec 31, 2019	282403	99	80
PX_174943	KIF5A		1	154600474	T	C	ADAR	0/1				ORDO:685	Not available	Sporadic	Aicardi-Goutieres syndrome 6, 615010 (3), Autosomal recessive; Dyschromatosis symmetrica hereditaria, 127400 (3), Autosomal dominant	-	-	-	-	-	-	Not available	Not available	Not available	99	135
PX_174943	KIF5A		2	163136557	GT	G	IFIH1	0/1				ORDO:685	Not available	Sporadic	Aicardi-Goutieres syndrome 7, 615846 (3), Autosomal dominant; Singleton-Merten syndrome 1, 182250 (3), Autosomal dominant	-	-	-	-	-	-	Not available	Not available	Not available	99	99
PX_174943	KIF5A		13	23913549	T	C	SACS	0/1				ORDO:685	Not available	Sporadic	Spastic ataxia, Charlevoix-Saguenay type, 270550 (3), Autosomal recessive	-	-	-	-	-	-	Conflicting interpretations of pathogenicity	Dec 31, 2019	212114	99	90
PX_1558642	KIF5A		10	100481448	G	A	HPSE2	0/1				ORDO:685	Not available	Autosomal dominant	Urofacial syndrome 1, 236730 (3), Autosomal recessive	-	-	-	-	-	-	Not available	Not available	Not available	99	268
PX_1558642	KIF5A		14	92537396	G	GCTGCTGCTGCTGCTGC	ATXN3	0/1				ORDO:685	Not available	Autosomal dominant	Machado-Joseph disease, 109150 (3), Autosomal dominant	-	-	-	-	-	-	Not available	Not available	Not available	99	61
PX_2279937	KIF5A		1	17316205	A	G	ATP13A2	0/1				ORDO:685	Not available	no_inheritance	Kufor-Rakeb syndrome, 606693 (3), Autosomal recessive; Spastic paraplegia 78, autosomal recessive, 617225 (3), Autosomal recessive	-	-	-	-	-	-	Not available	Not available	Not available	99	64
PX_2279937	KIF5A		1	113641362	A	G	LRIG2	0/1				ORDO:685	Not available	no_inheritance	Urofacial syndrome 2, 615112 (3), Autosomal recessive	-	-	-	-	-	-	Not available	Not available	Not available	99	56
PX_2279937	KIF5A		6	152688391	C	T	SYNE1	0/1				ORDO:685	Not available	no_inheritance	Emery-Dreifuss muscular dystrophy 4, autosomal dominant, 612998 (3), Autosomal dominant; Spinocerebellar ataxia, autosomal recessive 8, 610743 (3), Autosomal recessive	-	-	-	-	-	-	Conflicting interpretations of pathogenicity	Jul 24, 2019	282241	99	114
PX_2279937	KIF5A		14	88459373	C	A	GALC	0/1				ORDO:685	Not available	no_inheritance	Krabbe disease, 245200 (3), Autosomal recessive	-	-	-	-	-	-	Pathogenic//Uncertain significance	Dec 04, 2019//Apr 27, 2017	633229//884608	99	31
PX_2279937	KIF5A		17	8791741	G	A	PIK3R5	0/1				ORDO:685	Not available	no_inheritance	Ataxia-oculomotor apraxia 3, 615217 (3), Autosomal recessive	-	-	-	-	-	-	Not available	Not available	Not available	99	81
PX_3887720	KIF5A		1	154570930	C	T	ADAR	0/1				ORDO:102013	Not available	no_inheritance	Aicardi-Goutieres syndrome 6, 615010 (3), Autosomal recessive; Dyschromatosis symmetrica hereditaria, 127400 (3), Autosomal dominant	-	-	-	-	-	-	Not available	Not available	Not available	99	111
PX_3887720	KIF5A		2	241662040	C	G	KIF1A	0/1				ORDO:102013	Not available	no_inheritance	Mental retardation, autosomal dominant 9, 614255 (3), Autosomal dominant; Neuropathy, hereditary sensory, type IIC, 614213 (3), Autosomal recessive; Spastic paraplegia 30, autosomal recessive, 610357 (3), Autosomal recessive	-	-	-	-	-	-	Uncertain significance	Dec 18, 2019	640400	99	65
PX_3887720	KIF5A		6	152583322	C	T	SYNE1	0/1				ORDO:102013	Not available	no_inheritance	Emery-Dreifuss muscular dystrophy 4, autosomal dominant, 612998 (3), Autosomal dominant; Spinocerebellar ataxia, autosomal recessive 8, 610743 (3), Autosomal recessive	-	-	-	-	-	-	Uncertain significance	Dec 18, 2019	538396	99	95
PX_3887720	KIF5A		22	32880052	A	G	FBXO7	0/1				ORDO:102013	Not available	no_inheritance	Parkinson disease 15, autosomal recessive, 260300 (3), Autosomal recessive	-	-	-	-	-	-	Not available	Not available	Not available	99	164
PX_5805869	KIF5A		17	80730358	G	A	TBCD	0/1				ORDO:685	Not available	Autosomal dominant	Encephalopathy, progressive, early-onset, with brain atrophy and thin corpus callosum, 617193 (3), Autosomal recessive	-	-	affected	0/0	-	-	Not available	Not available	Not available	99	41
PX_3577101	KIF5A		9	135205364	T	A	SETX	0/1				ORDO:685	Not available	Autosomal dominant	Amyotrophic lateral sclerosis 4, juvenile, 602433 (3), Autosomal dominant; Spinocerebellar ataxia, autosomal recessive 1, 606002 (3), Autosomal recessive	-	-	-	-	-	-	Not available	Not available	Not available	99	108
PX_3577101	KIF5A		16	78466409	G	T	WWOX	0/1				ORDO:685	Not available	Autosomal dominant	Epileptic encephalopathy, early infantile, 28, 616211 (3), Autosomal recessive; Esophageal squamous cell carcinoma, somatic, 133239 (3); Spinocerebellar ataxia, autosomal recessive 12, 614322 (3), Autosomal recessive	-	-	-	-	-	-	Conflicting interpretations of pathogenicity	Dec 31, 2019	241106	99	134
PX_3577101	KIF5A		17	40717494	C	CGT	COASY	0/1				ORDO:685	Not available	Autosomal dominant	Neurodegeneration with brain iron accumulation 6, 615643 (3), Autosomal recessive	-	-	-	-	-	-				99	49
PX_3775729	KIF5A		14	68244931	T	A	ZFYVE26	0/1				ORDO:685	Not available	Sporadic	Spastic paraplegia 15, autosomal recessive, 270700 (3), Autosomal recessive	-	-	-	-	-	-	Not available	Not available	Not available	99	42
PX_3775729	KIF5A		22	46098691	T	C	ATXN10	0/1				ORDO:685	Not available	Sporadic	Spinocerebellar ataxia 10, 603516 (3), Autosomal dominant	-	-	-	-	-	-	Not available	Not available	Not available	99	99
PX_649426	KIF5A		1	204379023	T	A	PPP1R15B	0/1				ORDO:685	Not available	Sporadic	Microcephaly, short stature, and impaired glucose metabolism 2, 616817 (3), Autosomal recessive	-	-	-	-	-	-	Not available	Not available	Not available	99	120
PX_649426	KIF5A		6	152774696	G	A	SYNE1	0/1				ORDO:685	Not available	Sporadic	Emery-Dreifuss muscular dystrophy 4, autosomal dominant, 612998 (3), Autosomal dominant; Spinocerebellar ataxia, autosomal recessive 8, 610743 (3), Autosomal recessive	-	-	-	-	-	-	Not available	Not available	Not available	99	106
PX_649426	KIF5A		12	57957411	G	C	KIF5A	0/1				ORDO:685	Not available	Sporadic	{Amyotrophic lateral sclerosis, susceptibility to, 25}, 617921 (3), Autosomal dominant; Myoclonus, intractable, neonatal, 617235 (3), Autosomal dominant; Spastic paraplegia 10, autosomal dominant, 604187 (3), Autosomal dominant	-	-	-	-	-	-	Not available	Not available	Not available	99	114
PX_6527501	KIF5A		1	228346372	C	T	GJC2	0/1				ORDO:685	Not available	Autosomal dominant	Leukodystrophy, hypomyelinating, 2, 608804 (3), Autosomal recessive; Lymphedema, hereditary, IC, 613480 (3), Autosomal dominant; Spastic paraplegia 44, autosomal recessive, 613206 (3), Autosomal recessive	-	-	-	-	-	-	Not available	Not available	Not available	99	19
PX_6527501	KIF5A		2	32368435	T	C	SPAST	0/1				ORDO:685	Not available	Autosomal dominant	Spastic paraplegia 4, autosomal dominant, 182601 (3), Autosomal dominant	-	-	-	-	-	-	Not available	Not available	Not available	99	33
PX_6527501	KIF5A		4	985724	G	A	IDUA	0/1				ORDO:685	Not available	Autosomal dominant	Mucopolysaccharidosis Ih, 607014 (3), Autosomal recessive; Mucopolysaccharidosis Ih/s, 607015 (3), Autosomal recessive; Mucopolysaccharidosis Is, 607016 (3), Autosomal recessive	-	-	-	-	-	-	Not available	Not available	Not available	99	124
PX_6527501	KIF5A		6	49412413	C	T	MUT	0/1				ORDO:685	Not available	Autosomal dominant	Methylmalonic aciduria, mut(0) type, 251000 (3), Autosomal recessive	-	-	-	-	-	-	Not available	Not available	Not available	99	127
PX_6527501	KIF5A		10	54074798	G	T	DKK1	0/1				ORDO:685	Not available	Autosomal dominant		-	-	-	-	-	-	Not available	Not available	Not available	99	82
PX_6527501	KIF5A		17	80882857	A	G	TBCD	0/1				ORDO:685	Not available	Autosomal dominant	Encephalopathy, progressive, early-onset, with brain atrophy and thin corpus callosum, 617193 (3), Autosomal recessive	-	-	-	-	-	-	Not available	Not available	Not available	99	91
PX_6527501	KIF5A		17	80895805	C	T	TBCD	0/1				ORDO:685	Not available	Autosomal dominant	Encephalopathy, progressive, early-onset, with brain atrophy and thin corpus callosum, 617193 (3), Autosomal recessive	-	-	-	-	-	-	Not available	Not available	Not available	99	102
PX_933511	KIF5A		6	152762307	A	T	SYNE1	0/1				ORDO:685	Not available	no_inheritance	Emery-Dreifuss muscular dystrophy 4, autosomal dominant, 612998 (3), Autosomal dominant; Spinocerebellar ataxia, autosomal recessive 8, 610743 (3), Autosomal recessive	-	-	-	-	-	-	Conflicting interpretations of pathogenicity	Dec 31, 2019	196799	99	27
PX_933511	KIF5A		10	73579575	G	A	PSAP	0/1				ORDO:685	Not available	no_inheritance	//Combined SAP deficiency, 611721 (3), Autosomal recessive; Gaucher disease, atypical, 610539 (3); Krabbe disease, atypical, 611722 (3), Autosomal recessive; Metachromatic leukodystrophy due to SAP-b deficiency, 249900 (3), Autosomal recessive	-	-	-	-	-	-	Conflicting interpretations of pathogenicity	Jan 22, 2019	300515	99	22
PX_8291705	KIF5A		15	44858101	C	T	SPG11	0/1				ORDO:685	Not available	no_inheritance	Amyotrophic lateral sclerosis 5, juvenile, 602099 (3), Autosomal recessive; Charcot-Marie-Tooth disease, axonal, type 2X, 616668 (3), Autosomal recessive; Spastic paraplegia 11, autosomal recessive, 604360 (3), Autosomal recessive	-	-	-	-	-	-	Uncertain significance	Dec 15, 2019	316077	99	56
PX_8291705	KIF5A		16	89613145	C	T	SPG7	0/1				ORDO:685	Not available	no_inheritance	Spastic paraplegia 7, autosomal recessive, 607259 (3), Autosomal recessive, Autosomal dominant	-	-	-	-	-	-	Conflicting interpretations of pathogenicity	Jun 01, 2020	42016	99	161
PX_7394235	KIF5A		4	100479243	A	G	TRMT10A	0/1				ORDO:685	Not available	Sporadic	Microcephaly, short stature, and impaired glucose metabolism 1, 616033 (3), Autosomal recessive	-	-	-	-	-	-	Not available	Not available	Not available	99	57
PX_7394235	KIF5A		6	152712440	G	T	SYNE1	0/1				ORDO:685	Not available	Sporadic	Emery-Dreifuss muscular dystrophy 4, autosomal dominant, 612998 (3), Autosomal dominant; Spinocerebellar ataxia, autosomal recessive 8, 610743 (3), Autosomal recessive	-	-	-	-	-	-	Conflicting interpretations of pathogenicity	Dec 31, 2019	197940	99	104
PX_7394235	KIF5A		15	89873364	C	G	POLG	0/1				ORDO:685	Not available	Sporadic	Mitochondrial DNA depletion syndrome 4A (Alpers type), 203700 (3), Autosomal recessive; Mitochondrial DNA depletion syndrome 4B (MNGIE type), 613662 (3), Autosomal recessive; Mitochondrial recessive ataxia syndrome (includes SANDO and SCAE), 607459 (3), Autosomal recessive; Progressive external ophthalmoplegia, autosomal dominant 1, 157640 (3), Autosomal dominant; Progressive external ophthalmopl…	-	-	-	-	-	-	Conflicting interpretations of pathogenicity	Dec 31, 2019	196354	99	105
PX_1471452	KIF5A		6	121768924	GC	G	GJA1	0/1				ORDO:685	Not available	Autosomal dominant	Atrioventricular septal defect 3, 600309 (3), Autosomal dominant; Craniometaphyseal dysplasia, autosomal recessive, 218400 (3), Autosomal recessive; Erythrokeratodermia variabilis et progressiva 3, 617525 (3), Autosomal dominant; Hypoplastic left heart syndrome 1, 241550 (3), Autosomal recessive; Oculodentodigital dysplasia, 164200 (3), Autosomal dominant; Oculodentodigital dysplasia, autosomal r…	-	-	-	-	-	-	Not available	Not available	Not available	99	269
PX_1471452	KIF5A		7	4830946	C	G	AP5Z1	0/1				ORDO:685	Not available	Autosomal dominant	Spastic paraplegia 48, autosomal recessive, 613647 (3), Autosomal recessive	-	-	-	-	-	-	Uncertain significance//Uncertain significance//Uncertain significance	Dec 12, 2018//Oct 01, 2016//Mar 01, 2019	639065//810064//810063	99	26
PX_1471452	KIF5A		14	88454837	C	T	GALC	0/1				ORDO:685	Not available	Autosomal dominant	Krabbe disease, 245200 (3), Autosomal recessive	-	-	-	-	-	-	Uncertain significance	Oct 31, 2018	381334	99	155
PX_6079535	KIF5A		14	53522398	A	G	DDHD1	0/1				ORDO:685	Not available	Autosomal dominant	Spastic paraplegia 28, autosomal recessive, 609340 (3), Autosomal recessive	affected	0/0	-	-	-	-	Not available	Not available	Not available	99	115
PX_6633478	KIF5A		1	17323599	G	A	ATP13A2	0/1				ORDO:685	Not available	no_inheritance	Kufor-Rakeb syndrome, 606693 (3), Autosomal recessive; Spastic paraplegia 78, autosomal recessive, 617225 (3), Autosomal recessive	-	-	-	-	affected	0/1	Uncertain significance	Sep 01, 2019	872234	99	130
PX_6633478	KIF5A		1	235612070	G	A	TBCE	0/1				ORDO:685	Not available	no_inheritance	Encephalopathy, progressive, with amyotrophy and optic atrophy, 617207 (3), Autosomal recessive; Hypoparathyroidism-retardation-dysmorphism syndrome, 241410 (3), Autosomal recessive; Kenny-Caffey syndrome, type 1, 244460 (3), Autosomal recessive	-	-	-	-	affected	0/1	Conflicting interpretations of pathogenicity	Dec 31, 2019	296313	99	118
PX_6633478	KIF5A		6	152501416	C	T	SYNE1	0/1				ORDO:685	Not available	no_inheritance	Emery-Dreifuss muscular dystrophy 4, autosomal dominant, 612998 (3), Autosomal dominant; Spinocerebellar ataxia, autosomal recessive 8, 610743 (3), Autosomal recessive	-	-	-	-	affected	0/0	Conflicting interpretations of pathogenicity	Dec 31, 2019	194147	99	56
PX_6633478	KIF5A		6	152651911	C	T	SYNE1	0/1				ORDO:685	Not available	no_inheritance	Emery-Dreifuss muscular dystrophy 4, autosomal dominant, 612998 (3), Autosomal dominant; Spinocerebellar ataxia, autosomal recessive 8, 610743 (3), Autosomal recessive	-	-	-	-	affected	0/0	Conflicting interpretations of pathogenicity	May 09, 2019	282531	99	118
PX_6633478	KIF5A		13	23913549	T	C	SACS	0/1				ORDO:685	Not available	no_inheritance	Spastic ataxia, Charlevoix-Saguenay type, 270550 (3), Autosomal recessive	-	-	-	-	affected	0/1	Conflicting interpretations of pathogenicity	Dec 31, 2019	212114	99	54
PX_7034410	KIF5A		1	17323599	G	A	ATP13A2	0/1				ORDO:685	Not available	no_inheritance	Kufor-Rakeb syndrome, 606693 (3), Autosomal recessive; Spastic paraplegia 78, autosomal recessive, 617225 (3), Autosomal recessive	-	-	-	-	-	-	Uncertain significance	Sep 01, 2019	872234	99	27
PX_7034410	KIF5A		1	235612070	G	A	TBCE	0/1				ORDO:685	Not available	no_inheritance	Encephalopathy, progressive, with amyotrophy and optic atrophy, 617207 (3), Autosomal recessive; Hypoparathyroidism-retardation-dysmorphism syndrome, 241410 (3), Autosomal recessive; Kenny-Caffey syndrome, type 1, 244460 (3), Autosomal recessive	-	-	-	-	-	-	Conflicting interpretations of pathogenicity	Dec 31, 2019	296313	99	92
PX_7034410	KIF5A		6	152534749	C	T	SYNE1	0/1				ORDO:685	Not available	no_inheritance	Emery-Dreifuss muscular dystrophy 4, autosomal dominant, 612998 (3), Autosomal dominant; Spinocerebellar ataxia, autosomal recessive 8, 610743 (3), Autosomal recessive	-	-	-	-	-	-	Uncertain significance	Nov 23, 2018	581988	99	245
PX_7034410	KIF5A		6	152674433	T	C	SYNE1	0/1				ORDO:685	Not available	no_inheritance	Emery-Dreifuss muscular dystrophy 4, autosomal dominant, 612998 (3), Autosomal dominant; Spinocerebellar ataxia, autosomal recessive 8, 610743 (3), Autosomal recessive	-	-	-	-	-	-	Conflicting interpretations of pathogenicity	May 20, 2019	282114	99	132
PX_7034410	KIF5A		6	152712440	G	T	SYNE1	0/1				ORDO:685	Not available	no_inheritance	Emery-Dreifuss muscular dystrophy 4, autosomal dominant, 612998 (3), Autosomal dominant; Spinocerebellar ataxia, autosomal recessive 8, 610743 (3), Autosomal recessive	-	-	-	-	-	-	Conflicting interpretations of pathogenicity	Dec 31, 2019	197940	99	43
PX_7034410	KIF5A		10	104849435	TTCC	T	NT5C2	0/1				ORDO:685	Not available	no_inheritance	Spastic paraplegia 45, autosomal recessive, 613162 (3), Autosomal recessive	-	-	-	-	-	-	Not available	Not available	Not available	33	19
PX_7034410	KIF5A		13	23913549	T	C	SACS	0/1				ORDO:685	Not available	no_inheritance	Spastic ataxia, Charlevoix-Saguenay type, 270550 (3), Autosomal recessive	-	-	-	-	-	-	Conflicting interpretations of pathogenicity	Dec 31, 2019	212114	99	112
PX_3411359	KIF5A		11	64975704	G	T	CAPN1	0/1				ORDO:685	Not available	no_inheritance	Spastic paraplegia 76, autosomal recessive, 616907 (3), Autosomal recessive	-	-	-	-	-	-	Not available	Not available	Not available	99	56
PX_3411359	KIF5A		13	23929214	T	C	SACS	0/1				ORDO:685	Not available	no_inheritance	Spastic ataxia, Charlevoix-Saguenay type, 270550 (3), Autosomal recessive	-	-	-	-	-	-	Not available	Not available	Not available	99	131
PX_3411359	KIF5A		16	89590491	A	G	SPG7	0/1				ORDO:685	Not available	no_inheritance	Spastic paraplegia 7, autosomal recessive, 607259 (3), Autosomal recessive, Autosomal dominant	-	-	-	-	-	-	Not available	Not available	Not available	99	111
PX_3411359	KIF5A		16	89590563	G	A	SPG7	0/1				ORDO:685	Not available	no_inheritance	Spastic paraplegia 7, autosomal recessive, 607259 (3), Autosomal recessive, Autosomal dominant	-	-	-	-	-	-	Not available	Not available	Not available	99	48
PX_5586659	KIF5A		10	100219414	C	T	HPSE2	0/1				Not available	Not available	no_inheritance	Urofacial syndrome 1, 236730 (3), Autosomal recessive	-	-	-	-	-	-	Not available	Not available	Not available	99	54
PX_5586659	KIF5A		19	36486189	A	G	SDHAF1	0/1				Not available	Not available	no_inheritance	Mitochondrial complex II deficiency, 252011 (3), Autosomal recessive	-	-	-	-	-	-	Not available	Not available	Not available	99	40
PX_5586659	KIF5A		20	1961585	T	C	PDYN	0/1				Not available	Not available	no_inheritance	Spinocerebellar ataxia 23, 610245 (3), Autosomal dominant	-	-	-	-	-	-	Not available	Not available	Not available	99	25
PX_5349487	KIF5A		1	113637327	T	G	LRIG2	0/1				ORDO:685	Not available	Autosomal dominant	Urofacial syndrome 2, 615112 (3), Autosomal recessive	-	-	-	-	-	-	Not available	Not available	Not available	99	90
PX_5349487	KIF5A		3	39108050	T	G	WDR48	0/1				ORDO:685	Not available	Autosomal dominant		-	-	-	-	-	-	Uncertain significance	Jul 01, 2018	424665	99	24
PX_5349487	KIF5A		6	152675868	C	T	SYNE1	0/1				ORDO:685	Not available	Autosomal dominant	Emery-Dreifuss muscular dystrophy 4, autosomal dominant, 612998 (3), Autosomal dominant; Spinocerebellar ataxia, autosomal recessive 8, 610743 (3), Autosomal recessive	-	-	-	-	-	-	Not available	Not available	Not available	99	85
PX_5349487	KIF5A		15	44858173	C	T	SPG11	0/1				ORDO:685	Not available	Autosomal dominant	Amyotrophic lateral sclerosis 5, juvenile, 602099 (3), Autosomal recessive; Charcot-Marie-Tooth disease, axonal, type 2X, 616668 (3), Autosomal recessive; Spastic paraplegia 11, autosomal recessive, 604360 (3), Autosomal recessive	-	-	-	-	-	-	Uncertain significance	Dec 12, 2019	522343	99	15
PX_5349487	KIF5A		15	89870178	C	A	POLG	0/1				ORDO:685	Not available	Autosomal dominant	Mitochondrial DNA depletion syndrome 4A (Alpers type), 203700 (3), Autosomal recessive; Mitochondrial DNA depletion syndrome 4B (MNGIE type), 613662 (3), Autosomal recessive; Mitochondrial recessive ataxia syndrome (includes SANDO and SCAE), 607459 (3), Autosomal recessive; Progressive external ophthalmoplegia, autosomal dominant 1, 157640 (3), Autosomal dominant; Progressive external ophthalmopl…	-	-	-	-	-	-	Conflicting interpretations of pathogenicity	Jan 01, 2020	65665	99	88
PX_8183733	KIF5A		1	113657466	G	A	LRIG2	0/1				ORDO:102013	Not available	Sporadic	Urofacial syndrome 2, 615112 (3), Autosomal recessive	-	-	-	-	-	-	Not available	Not available	Not available	99	33
PX_8183733	KIF5A		11	64948882	G	A	AP003068.23	0/1				ORDO:102013	Not available	Sporadic	None	-	-	-	-	-	-	Not available	Not available	Not available	99	25
PX_8183733	KIF5A		11	64948882	G	A	CAPN1	0/1				ORDO:102013	Not available	Sporadic	Spastic paraplegia 76, autosomal recessive, 616907 (3), Autosomal recessive	-	-	-	-	-	-	Not available	Not available	Not available	99	25
PX_8183733	KIF5A		15	50784990	T	C	USP8	0/1				ORDO:102013	Not available	Sporadic	Pituitary adenoma 4, ACTH-secreting, somatic, 219090 (3)	-	-	-	-	-	-	Not available	Not available	Not available	71	62
PX_31236	KIF5A		6	121768924	GC	G	GJA1	0/1				ORDO:685	Not available	Autosomal dominant	Atrioventricular septal defect 3, 600309 (3), Autosomal dominant; Craniometaphyseal dysplasia, autosomal recessive, 218400 (3), Autosomal recessive; Erythrokeratodermia variabilis et progressiva 3, 617525 (3), Autosomal dominant; Hypoplastic left heart syndrome 1, 241550 (3), Autosomal recessive; Oculodentodigital dysplasia, 164200 (3), Autosomal dominant; Oculodentodigital dysplasia, autosomal r…	-	-	-	-	-	-	Not available	Not available	Not available	99	225
PX_7125032	KIF5A		1	113657466	G	A	LRIG2	0/1				ORDO:685	Not available	Sporadic	Urofacial syndrome 2, 615112 (3), Autosomal recessive	non-affected	0/0	non-affected	0/1	-	-	Not available	Not available	Not available	99	24
PX_7125032	KIF5A		11	6640618	G	T	TPP1	0/1				ORDO:685	Not available	Sporadic	Ceroid lipofuscinosis, neuronal, 2, 204500 (3), Autosomal recessive; Spinocerebellar ataxia, autosomal recessive 7, 609270 (3), Autosomal recessive	non-affected	0/1	non-affected	0/0	-	-	Conflicting interpretations of pathogenicity	Dec 31, 2019	92884	99	167
PX_7125032	KIF5A		13	23942558	C	T	SACS	0/1				ORDO:685	Not available	Sporadic	Spastic ataxia, Charlevoix-Saguenay type, 270550 (3), Autosomal recessive	non-affected	0/0	non-affected	0/1	-	-	Not available	Not available	Not available	99	73
PX_8479150	KIF5A		4	996555	G	C	IDUA	1/1				ORDO:685	Not available	no_inheritance	Mucopolysaccharidosis Ih, 607014 (3), Autosomal recessive; Mucopolysaccharidosis Ih/s, 607015 (3), Autosomal recessive; Mucopolysaccharidosis Is, 607016 (3), Autosomal recessive	-	-	-	-	-	-	Conflicting interpretations of pathogenicity	Dec 31, 2019	92627	54	18
PX_8479150	KIF5A		11	62474613	C	T	BSCL2	0/1				ORDO:685	Not available	no_inheritance	Encephalopathy, progressive, with or without lipodystrophy, 615924 (3), Autosomal recessive; Lipodystrophy, congenital generalized, type 2, 269700 (3), Autosomal recessive; Neuropathy, distal hereditary motor, type VA, 600794 (3), Autosomal dominant; Silver spastic paraplegia syndrome, 270685 (3), Autosomal dominant	-	-	-	-	-	-	Not available	Not available	Not available	99	99

## Sheet: StepC1
Phenopacket	Session	Rank	Score	ORPHAcode	ORPHAcode_gene	Offspring_ORPHAcode	Offspring_gene	Rank.1	Score.1	SimilarPhenopacket	Case_gene
PX_8147689	KIF5A	11	0.547975	ORPHA:100991	KIF5A			1	0.548088	PX_9474727
PX_8147689	KIF5A	11	0.547975	ORPHA:100991	KIF5A			1	0.621578	PX_3584564	SOD1
PX_8147689	KIF5A	11	0.547975	ORPHA:100991	KIF5A			1	0.628932	PX_4445061
PX_8147689	KIF5A	11	0.547975	ORPHA:100991	KIF5A			1	0.74374	PX_1389986
PX_8147689	KIF5A	11	0.547975	ORPHA:100991	KIF5A			2	0.577485	PX_4767505
PX_8147689	KIF5A	11	0.547975	ORPHA:100991	KIF5A			2	0.654731	PX_5148340
PX_8147689	KIF5A	11	0.547975	ORPHA:100991	KIF5A			2	0.556647	PX_6088811
PX_8147689	KIF5A	11	0.547975	ORPHA:100991	KIF5A			2	0.57591	PX_9099263	SPG11
PX_8147689	KIF5A	11	0.547975	ORPHA:100991	KIF5A			2	0.640873	PX_6536429
PX_8147689	KIF5A	11	0.547975	ORPHA:100991	KIF5A			3	0.643009	PX_9854607
PX_8147689	KIF5A	11	0.547975	ORPHA:100991	KIF5A			3	0.473574	PX_4511281	SPAST,CARD9
PX_8147689	KIF5A	11	0.547975	ORPHA:100991	KIF5A			3	0.469144	PX_8417175
PX_8147689	KIF5A	11	0.547975	ORPHA:100991	KIF5A			3	0.536093	PX_96528
PX_8147689	KIF5A	11	0.547975	ORPHA:100991	KIF5A			3	0.565495	PX_7255222
PX_8147689	KIF5A	11	0.547975	ORPHA:100991	KIF5A			3	0.525107	PX_8079484
PX_8147689	KIF5A	11	0.547975	ORPHA:100991	KIF5A			3	0.525107	PX_7549297
PX_8147689	KIF5A	11	0.547975	ORPHA:100991	KIF5A			3	0.523626	PX_1941920
PX_8147689	KIF5A	11	0.547975	ORPHA:100991	KIF5A			3	0.561192	PX_1190881
PX_8147689	KIF5A	11	0.547975	ORPHA:100991	KIF5A			3	0.525107	PX_4407640
PX_8147689	KIF5A	11	0.547975	ORPHA:100991	KIF5A			4	0.628832	PX_5587777	HARS
PX_8147689	KIF5A	11	0.547975	ORPHA:100991	KIF5A			4	0.548471	PX_3247545
PX_8147689	KIF5A	11	0.547975	ORPHA:100991	KIF5A			4	0.444584	PX_9697931	TBCD
PX_8147689	KIF5A	11	0.547975	ORPHA:100991	KIF5A			4	0.544668	PX_9425560
PX_8147689	KIF5A	11	0.547975	ORPHA:100991	KIF5A			4	0.504273	PX_4013958
PX_8147689	KIF5A	11	0.547975	ORPHA:100991	KIF5A			4	0.517217	PX_9769423
PX_8147689	KIF5A	11	0.547975	ORPHA:100991	KIF5A			4	0.647387	PX_4453635
PX_8147689	KIF5A	11	0.547975	ORPHA:100991	KIF5A			4	0.490292	PX_6367531
PX_8147689	KIF5A	11	0.547975	ORPHA:100991	KIF5A			4	0.554924	PX_8252858
PX_8147689	KIF5A	11	0.547975	ORPHA:100991	KIF5A			4	0.579254	PX_4304610
PX_8147689	KIF5A	11	0.547975	ORPHA:100991	KIF5A			4	0.619469	PX_4113335
PX_8147689	KIF5A	11	0.547975	ORPHA:100991	KIF5A			5	0.534009	PX_706254	SYNE1
PX_8147689	KIF5A	11	0.547975	ORPHA:100991	KIF5A			5	0.572633	PX_4384125
PX_8147689	KIF5A	11	0.547975	ORPHA:100991	KIF5A			5	0.560202	PX_102549
PX_8147689	KIF5A	11	0.547975	ORPHA:100991	KIF5A			5	0.560202	PX_8453223
PX_8147689	KIF5A	11	0.547975	ORPHA:100991	KIF5A			5	0.560202	PX_9006690
PX_8147689	KIF5A	11	0.547975	ORPHA:100991	KIF5A			5	0.560202	PX_7450663
PX_8147689	KIF5A	11	0.547975	ORPHA:100991	KIF5A			5	0.560202	PX_9865289
PX_8147689	KIF5A	11	0.547975	ORPHA:100991	KIF5A			5	0.560202	PX_6261650
PX_8147689	KIF5A	11	0.547975	ORPHA:100991	KIF5A			5	0.553085	PX_3636631
PX_8147689	KIF5A	11	0.547975	ORPHA:100991	KIF5A			5	0.412376	PX_9062851
PX_8147689	KIF5A	11	0.547975	ORPHA:100991	KIF5A			5	0.602017	PX_2039716
PX_8147689	KIF5A	11	0.547975	ORPHA:100991	KIF5A			5	0.575422	PX_9457667
PX_8147689	KIF5A	11	0.547975	ORPHA:100991	KIF5A			5	0.556402	PX_1538977
PX_8147689	KIF5A	11	0.547975	ORPHA:100991	KIF5A			5	0.587001	PX_408890	REEP1
PX_8147689	KIF5A	11	0.547975	ORPHA:100991	KIF5A			5	0.599648	PX_3984059
PX_8147689	KIF5A	11	0.547975	ORPHA:100991	KIF5A			5	0.435864	PX_3392125
PX_8147689	KIF5A	11	0.547975	ORPHA:100991	KIF5A			5	0.553065	PX_4363654
PX_8147689	KIF5A	11	0.547975	ORPHA:100991	KIF5A			5	0.610832	PX_8099817
PX_8147689	KIF5A	11	0.547975	ORPHA:100991	KIF5A			6	0.533803	PX_4541479
PX_8147689	KIF5A	11	0.547975	ORPHA:100991	KIF5A			6	0.577444	PX_7638181
PX_8147689	KIF5A	11	0.547975	ORPHA:100991	KIF5A			6	0.637978	PX_463955
PX_8147689	KIF5A	11	0.547975	ORPHA:100991	KIF5A			6	0.555333	PX_7774635
PX_8147689	KIF5A	11	0.547975	ORPHA:100991	KIF5A			6	0.62558	PX_4088762
PX_8147689	KIF5A	11	0.547975	ORPHA:100991	KIF5A			6	0.62558	PX_1613118
PX_8147689	KIF5A	11	0.547975	ORPHA:100991	KIF5A			6	0.618751	PX_8741917
PX_8147689	KIF5A	11	0.547975	ORPHA:100991	KIF5A			6	0.650228	PX_9015353
PX_8147689	KIF5A	11	0.547975	ORPHA:100991	KIF5A			6	0.564238	PX_8370640
PX_8147689	KIF5A	11	0.547975	ORPHA:100991	KIF5A			6	0.64935	PX_8991813
PX_8147689	KIF5A	11	0.547975	ORPHA:100991	KIF5A			6	0.522451	PX_1608315
PX_8147689	KIF5A	11	0.547975	ORPHA:100991	KIF5A			6	0.590402	PX_2157866
PX_8147689	KIF5A	11	0.547975	ORPHA:100991	KIF5A			6	0.574822	PX_4751640
PX_8147689	KIF5A	11	0.547975	ORPHA:100991	KIF5A			6	0.585406	PX_7125032
PX_8147689	KIF5A	11	0.547975	ORPHA:100991	KIF5A			6	0.45235	PX_6937805
PX_8147689	KIF5A	11	0.547975	ORPHA:100991	KIF5A			6	0.471836	PX_6695411
PX_8147689	KIF5A	11	0.547975	ORPHA:100991	KIF5A			7	0.587315	PX_1705350
PX_8147689	KIF5A	11	0.547975	ORPHA:100991	KIF5A			7	0.5674	PX_8421035
PX_8147689	KIF5A	11	0.547975	ORPHA:100991	KIF5A			7	0.566571	PX_7085912
PX_8147689	KIF5A	11	0.547975	ORPHA:100991	KIF5A			7	0.547	PX_815129
PX_8147689	KIF5A	11	0.547975	ORPHA:100991	KIF5A			7	0.597244	PX_5848323
PX_8147689	KIF5A	11	0.547975	ORPHA:100991	KIF5A			7	0.60322	PX_5395045
PX_8147689	KIF5A	11	0.547975	ORPHA:100991	KIF5A			7	0.581219	PX_535596
PX_8147689	KIF5A	11	0.547975	ORPHA:100991	KIF5A			7	0.557896	PX_2197874
PX_8147689	KIF5A	11	0.547975	ORPHA:100991	KIF5A			7	0.58817	PX_8086330
PX_8147689	KIF5A	11	0.547975	ORPHA:100991	KIF5A			8	0.595041	PX_5995584
PX_8147689	KIF5A	11	0.547975	ORPHA:100991	KIF5A			8	0.557013	PX_5416722
PX_8147689	KIF5A	11	0.547975	ORPHA:100991	KIF5A			8	0.579991	PX_2237639
PX_8147689	KIF5A	11	0.547975	ORPHA:100991	KIF5A			8	0.604526	PX_6261497
PX_8147689	KIF5A	11	0.547975	ORPHA:100991	KIF5A			8	0.443803	PX_8830312
PX_8147689	KIF5A	11	0.547975	ORPHA:100991	KIF5A			8	0.587904	PX_8345637
PX_8147689	KIF5A	11	0.547975	ORPHA:100991	KIF5A			8	0.543341	PX_8272017
PX_8147689	KIF5A	11	0.547975	ORPHA:100991	KIF5A			8	0.538535	PX_8701662	PLP1
PX_8147689	KIF5A	11	0.547975	ORPHA:100991	KIF5A			8	0.511366	PX_6287962
PX_8147689	KIF5A	11	0.547975	ORPHA:100991	KIF5A			8	0.485784	PX_6021280	ZFYVE26
PX_8147689	KIF5A	11	0.547975	ORPHA:100991	KIF5A			8	0.496561	PX_8835597
PX_8147689	KIF5A	11	0.547975	ORPHA:100991	KIF5A			8	0.386046	PX_5240827
PX_8147689	KIF5A	11	0.547975	ORPHA:100991	KIF5A			8	0.486463	PX_9373894
PX_8147689	KIF5A	11	0.547975	ORPHA:100991	KIF5A			8	0.469784	PX_790422
PX_8147689	KIF5A	11	0.547975	ORPHA:100991	KIF5A			8	0.551534	PX_8742420
PX_8147689	KIF5A	11	0.547975	ORPHA:100991	KIF5A			9	0.598054	PX_4984309
PX_8147689	KIF5A	11	0.547975	ORPHA:100991	KIF5A			9	0.62665	PX_6861461
PX_8147689	KIF5A	11	0.547975	ORPHA:100991	KIF5A			9	0.62665	PX_2526670
PX_8147689	KIF5A	11	0.547975	ORPHA:100991	KIF5A			9	0.62665	PX_3373986
PX_8147689	KIF5A	11	0.547975	ORPHA:100991	KIF5A			9	0.62665	PX_5848035
PX_8147689	KIF5A	11	0.547975	ORPHA:100991	KIF5A			9	0.62665	PX_6619689
PX_8147689	KIF5A	11	0.547975	ORPHA:100991	KIF5A			9	0.564945	PX_7486632
PX_8147689	KIF5A	11	0.547975	ORPHA:100991	KIF5A			9	0.56758	PX_5029219
PX_8147689	KIF5A	11	0.547975	ORPHA:100991	KIF5A			9	0.56758	PX_2803325
PX_8147689	KIF5A	11	0.547975	ORPHA:100991	KIF5A			9	0.487159	PX_3619371
PX_8147689	KIF5A	11	0.547975	ORPHA:100991	KIF5A			9	0.623937	PX_5805869
PX_8147689	KIF5A	11	0.547975	ORPHA:100991	KIF5A			9	0.613313	PX_1558642
PX_8147689	KIF5A	11	0.547975	ORPHA:100991	KIF5A			9	0.613313	PX_6861421
PX_8147689	KIF5A	11	0.547975	ORPHA:100991	KIF5A			9	0.623937	PX_8239795
PX_8147689	KIF5A	11	0.547975	ORPHA:100991	KIF5A			9	0.572025	PX_174943
PX_8147689	KIF5A	11	0.547975	ORPHA:100991	KIF5A			9	0.623937	PX_3887720
PX_8147689	KIF5A	11	0.547975	ORPHA:100991	KIF5A			9	0.608278	PX_3775729
PX_8147689	KIF5A	11	0.547975	ORPHA:100991	KIF5A			9	0.582986	PX_6826645
PX_8147689	KIF5A	11	0.547975	ORPHA:100991	KIF5A			9	0.625669	PX_4334846
PX_8147689	KIF5A	11	0.547975	ORPHA:100991	KIF5A			10	0.607376	PX_4416863
PX_8147689	KIF5A	11	0.547975	ORPHA:100991	KIF5A			10	0.473187	PX_8530152
PX_8147689	KIF5A	11	0.547975	ORPHA:100991	KIF5A			10	0.632761	PX_4001339
PX_8147689	KIF5A	11	0.547975	ORPHA:100991	KIF5A			10	0.556797	PX_2256205
PX_8147689	KIF5A	11	0.547975	ORPHA:100991	KIF5A			10	0.487019	PX_8025776
PX_8147689	KIF5A	11	0.547975	ORPHA:100991	KIF5A			10	0.55834	PX_1114015
PX_8147689	KIF5A	11	0.547975	ORPHA:100991	KIF5A			10	0.55834	PX_7507042
PX_8147689	KIF5A	11	0.547975	ORPHA:100991	KIF5A			10	0.520738	PX_8834796
PX_8147689	KIF5A	11	0.547975	ORPHA:100991	KIF5A			10	0.424288	PX_9244476
PX_8147689	KIF5A	11	0.547975	ORPHA:100991	KIF5A			10	0.535526	PX_796896
PX_8147689	KIF5A	11	0.547975	ORPHA:100991	KIF5A			10	0.416197	PX_281693
PX_8147689	KIF5A	11	0.547975	ORPHA:100991	KIF5A			10	0.62213	PX_3237437	SPAST
PX_8147689	KIF5A	11	0.547975	ORPHA:100991	KIF5A			10	0.507709	PX_8515247
PX_8147689	KIF5A	11	0.547975	ORPHA:100991	KIF5A			10	0.62213	PX_271038
PX_8147689	KIF5A	11	0.547975	ORPHA:100991	KIF5A			10	0.62213	PX_7242343	SPAST
PX_8147689	KIF5A	11	0.547975	ORPHA:100991	KIF5A			10	0.62213	PX_72336	KIF5A
PX_8147689	KIF5A	11	0.547975	ORPHA:100991	KIF5A			10	0.62213	PX_6184150	SPAST
PX_8147689	KIF5A	11	0.547975	ORPHA:100991	KIF5A			10	0.507709	PX_8963206
PX_8147689	KIF5A	11	0.547975	ORPHA:100991	KIF5A			10	0.507709	PX_5820306	REEP1
PX_8147689	KIF5A	11	0.547975	ORPHA:100991	KIF5A			10	0.675078	PX_690554
PX_8147689	KIF5A	11	0.547975	ORPHA:100991	KIF5A			11	0.598622	PX_9335845
PX_8147689	KIF5A	11	0.547975	ORPHA:100991	KIF5A			11	0.557029	PX_4734661
PX_8147689	KIF5A	11	0.547975	ORPHA:100991	KIF5A			11	0.499148	PX_9177847
PX_8147689	KIF5A	11	0.547975	ORPHA:100991	KIF5A			11	0.521049	PX_3957601
PX_8147689	KIF5A	11	0.547975	ORPHA:100991	KIF5A			11	0.627111	PX_1799811
PX_8147689	KIF5A	11	0.547975	ORPHA:100991	KIF5A			11	0.627111	PX_342805
PX_8147689	KIF5A	11	0.547975	ORPHA:100991	KIF5A			11	0.528841	PX_5109965
PX_8147689	KIF5A	11	0.547975	ORPHA:100991	KIF5A			11	0.547975	PX_5093495
PX_8147689	KIF5A	11	0.547975	ORPHA:100991	KIF5A			11	0.547975	PX_8147689	KIF5A
PX_8147689	KIF5A	11	0.547975	ORPHA:100991	KIF5A			11	0.547975	PX_2696106	SPG11
PX_8147689	KIF5A	11	0.547975	ORPHA:100991	KIF5A			11	0.513597	PX_2830880
PX_8147689	KIF5A	11	0.547975	ORPHA:100991	KIF5A			11	0.456346	PX_4865376	SPAST
PX_8147689	KIF5A	11	0.547975	ORPHA:100991	KIF5A			11	0.397248	PX_2233376
PX_8147689	KIF5A	11	0.547975	ORPHA:100991	KIF5A			11	0.585157	PX_1917795
PX_8147689	KIF5A	11	0.547975	ORPHA:100991	KIF5A			11	0.543865	PX_2259732
PX_8147689	KIF5A	11	0.547975	ORPHA:100991	KIF5A			11	0.543865	PX_9821438
PX_8147689	KIF5A	11	0.547975	ORPHA:100991	KIF5A			11	0.543865	PX_2391524
PX_8147689	KIF5A	11	0.547975	ORPHA:100991	KIF5A			11	0.543865	PX_6906090	ABCD1
PX_8147689	KIF5A	11	0.547975	ORPHA:100991	KIF5A			11	0.543865	PX_5528258	REEP1
PX_8147689	KIF5A	11	0.547975	ORPHA:100991	KIF5A			11	0.543865	PX_8887485
PX_8147689	KIF5A	11	0.547975	ORPHA:100991	KIF5A			12	0.546794	PX_6891633	MT-ATP6
PX_8147689	KIF5A	11	0.547975	ORPHA:100991	KIF5A			12	0.695185	PX_5446716	PTRH2
PX_8147689	KIF5A	11	0.547975	ORPHA:100991	KIF5A			12	0.613263	PX_5854182
PX_8147689	KIF5A	11	0.547975	ORPHA:100991	KIF5A			12	0.525667	PX_5750267
PX_8147689	KIF5A	11	0.547975	ORPHA:100991	KIF5A			12	0.539633	PX_5591638
PX_8147689	KIF5A	11	0.547975	ORPHA:100991	KIF5A			12	0.501108	PX_6604830
PX_8147689	KIF5A	11	0.547975	ORPHA:100991	KIF5A			12	0.53521	PX_4946643	SPG7
PX_8147689	KIF5A	11	0.547975	ORPHA:100991	KIF5A			12	0.53521	PX_6695692	SPAST
PX_8147689	KIF5A	11	0.547975	ORPHA:100991	KIF5A			12	0.525989	PX_3098940
PX_8147689	KIF5A	11	0.547975	ORPHA:100991	KIF5A			12	0.504677	PX_2772455	ABCD1
PX_8147689	KIF5A	11	0.547975	ORPHA:100991	KIF5A			12	0.533542	PX_3095805
PX_8147689	KIF5A	11	0.547975	ORPHA:100991	KIF5A			12	0.445119	PX_9656680
PX_8147689	KIF5A	11	0.547975	ORPHA:100991	KIF5A			12	0.653443	PX_1807428	NIPA1
PX_8147689	KIF5A	11	0.547975	ORPHA:100991	KIF5A			13	0.731337	PX_9773503	MFN2
PX_8147689	KIF5A	11	0.547975	ORPHA:100991	KIF5A			13	0.604957	PX_2710021
PX_8147689	KIF5A	11	0.547975	ORPHA:100991	KIF5A			13	0.526758	PX_5349487
PX_8147689	KIF5A	11	0.547975	ORPHA:100991	KIF5A			13	0.451621	PX_3851498
PX_8147689	KIF5A	11	0.547975	ORPHA:100991	KIF5A			13	0.491829	PX_5487965
PX_8147689	KIF5A	11	0.547975	ORPHA:100991	KIF5A			13	0.515813	PX_7768292
PX_8147689	KIF5A	11	0.547975	ORPHA:100991	KIF5A			14	0.479081	PX_8881813
PX_8147689	KIF5A	11	0.547975	ORPHA:100991	KIF5A			14	0.412915	PX_664573
PX_8147689	KIF5A	11	0.547975	ORPHA:100991	KIF5A			14	0.479081	PX_3945598
PX_8147689	KIF5A	11	0.547975	ORPHA:100991	KIF5A			14	0.479081	PX_2626497
PX_8147689	KIF5A	11	0.547975	ORPHA:100991	KIF5A			14	0.505363	PX_7097071
PX_8147689	KIF5A	11	0.547975	ORPHA:100991	KIF5A			14	0.520567	PX_3577101
PX_8147689	KIF5A	11	0.547975	ORPHA:100991	KIF5A			14	0.575074	PX_9858598
PX_8147689	KIF5A	11	0.547975	ORPHA:100991	KIF5A			14	0.500989	PX_7318148	UBAP1
PX_8147689	KIF5A	11	0.547975	ORPHA:100991	KIF5A			14	0.428173	PX_965328
PX_8147689	KIF5A	11	0.547975	ORPHA:100991	KIF5A			15	0.572324	PX_3298092
PX_8147689	KIF5A	11	0.547975	ORPHA:100991	KIF5A			15	0.525637	PX_6139045
PX_8147689	KIF5A	11	0.547975	ORPHA:100991	KIF5A			15	0.525637	PX_8596103
PX_8147689	KIF5A	11	0.547975	ORPHA:100991	KIF5A			15	0.518398	PX_6631832	POLR3A
PX_8147689	KIF5A	11	0.547975	ORPHA:100991	KIF5A			15	0.559614	PX_5540769
PX_8147689	KIF5A	11	0.547975	ORPHA:100991	KIF5A			15	0.548623	PX_9748034
PX_8147689	KIF5A	11	0.547975	ORPHA:100991	KIF5A			15	0.520064	PX_824872	SPG11
PX_8147689	KIF5A	11	0.547975	ORPHA:100991	KIF5A			16	0.427902	PX_3333022
PX_8147689	KIF5A	11	0.547975	ORPHA:100991	KIF5A			16	0.389421	PX_9185231
PX_8147689	KIF5A	11	0.547975	ORPHA:100991	KIF5A			16	0.568958	PX_2708842
PX_8147689	KIF5A	11	0.547975	ORPHA:100991	KIF5A			16	0.527799	PX_485961
PX_8147689	KIF5A	11	0.547975	ORPHA:100991	KIF5A			16	0.424619	PX_6190123	CLN5
PX_8147689	KIF5A	11	0.547975	ORPHA:100991	KIF5A			16	0.453673	PX_8763674
PX_8147689	KIF5A	11	0.547975	ORPHA:100991	KIF5A			17	0.53058	PX_3452162	HINT1
PX_8147689	KIF5A	11	0.547975	ORPHA:100991	KIF5A			17	0.528163	PX_5520583
PX_8147689	KIF5A	11	0.547975	ORPHA:100991	KIF5A			17	0.343579	PX_5193940
PX_8147689	KIF5A	11	0.547975	ORPHA:100991	KIF5A			17	0.460528	PX_6633993
PX_8147689	KIF5A	11	0.547975	ORPHA:100991	KIF5A			17	0.578432	PX_7671497
PX_8147689	KIF5A	11	0.547975	ORPHA:100991	KIF5A			17	0.578432	PX_3930997
PX_8147689	KIF5A	11	0.547975	ORPHA:100991	KIF5A			17	0.492824	PX_4331459
PX_8147689	KIF5A	11	0.547975	ORPHA:100991	KIF5A			17	0.578432	PX_7618090
PX_8147689	KIF5A	11	0.547975	ORPHA:100991	KIF5A			17	0.578432	PX_5304215
PX_8147689	KIF5A	11	0.547975	ORPHA:100991	KIF5A			17	0.492554	PX_3077434
PX_8147689	KIF5A	11	0.547975	ORPHA:100991	KIF5A			17	0.490505	PX_1290521
PX_8147689	KIF5A	11	0.547975	ORPHA:100991	KIF5A			18	0.485387	PX_7535115
PX_8147689	KIF5A	11	0.547975	ORPHA:100991	KIF5A			18	0.510536	PX_3261751	PLP1
PX_8147689	KIF5A	11	0.547975	ORPHA:100991	KIF5A			18	0.542613	PX_6525034	SPAST
PX_8147689	KIF5A	11	0.547975	ORPHA:100991	KIF5A			18	0.611223	PX_9167043
PX_8147689	KIF5A	11	0.547975	ORPHA:100991	KIF5A			18	0.388004	PX_615960
PX_8147689	KIF5A	11	0.547975	ORPHA:100991	KIF5A			19	0.522514	PX_1659855
PX_8147689	KIF5A	11	0.547975	ORPHA:100991	KIF5A			19	0.53111	PX_5347064	SPTAN1
PX_8147689	KIF5A	11	0.547975	ORPHA:100991	KIF5A			19	0.503458	PX_5814208
PX_8147689	KIF5A	11	0.547975	ORPHA:100991	KIF5A			19	0.459598	PX_7904299
PX_8147689	KIF5A	11	0.547975	ORPHA:100991	KIF5A			19	0.470889	PX_3258885
PX_8147689	KIF5A	11	0.547975	ORPHA:100991	KIF5A			19	0.496237	PX_7710896
PX_8147689	KIF5A	11	0.547975	ORPHA:100991	KIF5A			19	0.554553	PX_6231279	FA2H
PX_8147689	KIF5A	11	0.547975	ORPHA:100991	KIF5A			19	0.433008	PX_571188
PX_8147689	KIF5A	11	0.547975	ORPHA:100991	KIF5A			20	0.423796	PX_9852012
PX_8147689	KIF5A	11	0.547975	ORPHA:100991	KIF5A			20	0.421736	PX_9679293
PX_8147689	KIF5A	11	0.547975	ORPHA:100991	KIF5A			20	0.421736	PX_2344376
PX_8147689	KIF5A	11	0.547975	ORPHA:100991	KIF5A			20	0.421736	PX_8410288
PX_8147689	KIF5A	11	0.547975	ORPHA:100991	KIF5A			20	0.421736	PX_8887975
PX_8147689	KIF5A	11	0.547975	ORPHA:100991	KIF5A			20	0.421736	PX_5115692
PX_8147689	KIF5A	11	0.547975	ORPHA:100991	KIF5A			20	0.421736	PX_7728552
PX_8147689	KIF5A	11	0.547975	ORPHA:100991	KIF5A			20	0.421736	PX_6008687
PX_8147689	KIF5A	11	0.547975	ORPHA:100991	KIF5A			20	0.382767	PX_6952940
PX_8147689	KIF5A	11	0.547975	ORPHA:100991	KIF5A			20	0.462078	PX_5476067
PX_8147689	KIF5A	11	0.547975	ORPHA:100991	KIF5A			20	0.422076	PX_4117665
PX_8147689	KIF5A	11	0.547975	ORPHA:100991	KIF5A			20	0.422076	PX_3666088
PX_8147689	KIF5A	11	0.547975	ORPHA:100991	KIF5A			20	0.541575	PX_5120912
PX_8147689	KIF5A	11	0.547975	ORPHA:100991	KIF5A			20	0.422076	PX_5198694
PX_8147689	KIF5A	11	0.547975	ORPHA:100991	KIF5A			20	0.422076	PX_4855430
PX_8147689	KIF5A	11	0.547975	ORPHA:100991	KIF5A			20	0.551623	PX_2218676
PX_8147689	KIF5A	11	0.547975	ORPHA:100991	KIF5A			20	0.494188	PX_8183733
PX_8147689	KIF5A	11	0.547975	ORPHA:100991	KIF5A			20	0.572374	PX_570063
PX_8147689	KIF5A	11	0.547975	ORPHA:100991	KIF5A			20	0.341898	PX_8566110
PX_8147689	KIF5A	11	0.547975	ORPHA:100991	KIF5A			20	0.540388	PX_3910351
PX_8147689	KIF5A	11	0.547975	ORPHA:100991	KIF5A			20	0.704862	PX_3483310
PX_8147689	KIF5A	11	0.547975	ORPHA:100991	KIF5A			20	0.512759	PX_4388007
PX_8147689	KIF5A	11	0.547975	ORPHA:100991	KIF5A			20	0.410384	PX_4277649
PX_8147689	KIF5A	11	0.547975	ORPHA:100991	KIF5A			21	0.484519	PX_9299250
PX_8147689	KIF5A	11	0.547975	ORPHA:100991	KIF5A			21	0.536131	PX_5445708
PX_8147689	KIF5A	11	0.547975	ORPHA:100991	KIF5A			21	0.481314	PX_5187367
PX_8147689	KIF5A	11	0.547975	ORPHA:100991	KIF5A			21	0.314701	PX_81599	SPATA5
PX_8147689	KIF5A	11	0.547975	ORPHA:100991	KIF5A			22	0.511262	PX_7922264
PX_8147689	KIF5A	11	0.547975	ORPHA:100991	KIF5A			22	0.509746	PX_4026590
PX_8147689	KIF5A	11	0.547975	ORPHA:100991	KIF5A			22	0.555627	PX_9884859
PX_8147689	KIF5A	11	0.547975	ORPHA:100991	KIF5A			22	0.555627	PX_7021676
PX_8147689	KIF5A	11	0.547975	ORPHA:100991	KIF5A			22	0.555627	PX_6791976
PX_8147689	KIF5A	11	0.547975	ORPHA:100991	KIF5A			22	0.555627	PX_2945747
PX_8147689	KIF5A	11	0.547975	ORPHA:100991	KIF5A			22	0.555627	PX_6234483
PX_8147689	KIF5A	11	0.547975	ORPHA:100991	KIF5A			22	0.555627	PX_7144755
PX_8147689	KIF5A	11	0.547975	ORPHA:100991	KIF5A			22	0.555627	PX_738745
PX_8147689	KIF5A	11	0.547975	ORPHA:100991	KIF5A			22	0.464916	PX_5059599
PX_8147689	KIF5A	11	0.547975	ORPHA:100991	KIF5A			22	0.563655	PX_6761643	KIF5A
PX_8147689	KIF5A	11	0.547975	ORPHA:100991	KIF5A			22	0.43061	PX_1433759
PX_8147689	KIF5A	11	0.547975	ORPHA:100991	KIF5A			22	0.397144	PX_3925382
PX_8147689	KIF5A	11	0.547975	ORPHA:100991	KIF5A			22	0.549224	PX_1896867
PX_8147689	KIF5A	11	0.547975	ORPHA:100991	KIF5A			22	0.456941	PX_3592456
PX_8147689	KIF5A	11	0.547975	ORPHA:100991	KIF5A			22	0.545919	PX_1040442
PX_8147689	KIF5A	11	0.547975	ORPHA:100991	KIF5A			23	0.634061	PX_9161371
PX_8147689	KIF5A	11	0.547975	ORPHA:100991	KIF5A			23	0.549413	PX_6373054
PX_8147689	KIF5A	11	0.547975	ORPHA:100991	KIF5A			23	0.549413	PX_5519881
PX_8147689	KIF5A	11	0.547975	ORPHA:100991	KIF5A			23	0.518574	PX_9654972	HINT1
PX_8147689	KIF5A	11	0.547975	ORPHA:100991	KIF5A			23	0.551902	PX_8007312
PX_8147689	KIF5A	11	0.547975	ORPHA:100991	KIF5A			23	0.537552	PX_6213701
PX_8147689	KIF5A	11	0.547975	ORPHA:100991	KIF5A			23	0.509085	PX_3906408
PX_8147689	KIF5A	11	0.547975	ORPHA:100991	KIF5A			23	0.408749	PX_5596405	TUBB4A
PX_8147689	KIF5A	11	0.547975	ORPHA:100991	KIF5A			23	0.430191	PX_9986517
PX_8147689	KIF5A	11	0.547975	ORPHA:100991	KIF5A			24	0.518753	PX_6700618
PX_8147689	KIF5A	11	0.547975	ORPHA:100991	KIF5A			24	0.437161	PX_7377006
PX_8147689	KIF5A	11	0.547975	ORPHA:100991	KIF5A			24	0.578523	PX_8646032
PX_8147689	KIF5A	11	0.547975	ORPHA:100991	KIF5A			24	0.578523	PX_2419443
PX_8147689	KIF5A	11	0.547975	ORPHA:100991	KIF5A			24	0.578523	PX_7878065
PX_8147689	KIF5A	11	0.547975	ORPHA:100991	KIF5A			24	0.539245	PX_5397530
PX_8147689	KIF5A	11	0.547975	ORPHA:100991	KIF5A			24	0.48031	PX_4460767
PX_8147689	KIF5A	11	0.547975	ORPHA:100991	KIF5A			24	0.519964	PX_7281307
PX_8147689	KIF5A	11	0.547975	ORPHA:100991	KIF5A			24	0.509431	PX_7809370
PX_8147689	KIF5A	11	0.547975	ORPHA:100991	KIF5A			25	0.495741	PX_8013086
PX_8147689	KIF5A	11	0.547975	ORPHA:100991	KIF5A			25	0.480191	PX_8128007	MT-ATP6
PX_8147689	KIF5A	11	0.547975	ORPHA:100991	KIF5A			25	0.5421	PX_824958
PX_8147689	KIF5A	11	0.547975	ORPHA:100991	KIF5A			25	0.519176	PX_109428
PX_8147689	KIF5A	11	0.547975	ORPHA:100991	KIF5A			25	0.492154	PX_3318010
PX_8147689	KIF5A	11	0.547975	ORPHA:100991	KIF5A			25	0.441177	PX_4398027
PX_8147689	KIF5A	11	0.547975	ORPHA:100991	KIF5A			25	0.405466	PX_3992569
PX_8147689	KIF5A	11	0.547975	ORPHA:100991	KIF5A			25	0.450737	PX_6490851
PX_8147689	KIF5A	11	0.547975	ORPHA:100991	KIF5A			26	0.516491	PX_8235484
PX_8147689	KIF5A	11	0.547975	ORPHA:100991	KIF5A			26	0.489918	PX_5706964
PX_8147689	KIF5A	11	0.547975	ORPHA:100991	KIF5A			26	0.503431	PX_7248860
PX_8147689	KIF5A	11	0.547975	ORPHA:100991	KIF5A			26	0.541377	PX_8190768
PX_8147689	KIF5A	11	0.547975	ORPHA:100991	KIF5A			26	0.46277	PX_5324921
PX_8147689	KIF5A	11	0.547975	ORPHA:100991	KIF5A			26	0.46277	PX_8504398
PX_8147689	KIF5A	11	0.547975	ORPHA:100991	KIF5A			26	0.46277	PX_1842963
PX_8147689	KIF5A	11	0.547975	ORPHA:100991	KIF5A			26	0.463591	PX_9543732
PX_8147689	KIF5A	11	0.547975	ORPHA:100991	KIF5A			26	0.461869	PX_5313393
PX_8147689	KIF5A	11	0.547975	ORPHA:100991	KIF5A			26	0.436256	PX_920325
PX_8147689	KIF5A	11	0.547975	ORPHA:100991	KIF5A			27	0.541155	PX_8585243
PX_8147689	KIF5A	11	0.547975	ORPHA:100991	KIF5A			27	0.72443	PX_1633371
PX_8147689	KIF5A	11	0.547975	ORPHA:100991	KIF5A			27	0.394659	PX_7850442
PX_8147689	KIF5A	11	0.547975	ORPHA:100991	KIF5A			27	0.394659	PX_4857263
PX_8147689	KIF5A	11	0.547975	ORPHA:100991	KIF5A			27	0.394659	PX_9121916
PX_8147689	KIF5A	11	0.547975	ORPHA:100991	KIF5A			27	0.394659	PX_8533177
PX_8147689	KIF5A	11	0.547975	ORPHA:100991	KIF5A			27	0.45723	PX_2260844
PX_8147689	KIF5A	11	0.547975	ORPHA:100991	KIF5A			27	0.394659	PX_5334786
PX_8147689	KIF5A	11	0.547975	ORPHA:100991	KIF5A			27	0.549188	PX_563673
PX_8147689	KIF5A	11	0.547975	ORPHA:100991	KIF5A			27	0.549188	PX_7888006
PX_8147689	KIF5A	11	0.547975	ORPHA:100991	KIF5A			27	0.540182	PX_3453907
PX_8147689	KIF5A	11	0.547975	ORPHA:100991	KIF5A			27	0.564356	PX_5402954
PX_8147689	KIF5A	11	0.547975	ORPHA:100991	KIF5A			27	0.494217	PX_4744664
PX_8147689	KIF5A	11	0.547975	ORPHA:100991	KIF5A			27	0.407829	PX_2239756
PX_8147689	KIF5A	11	0.547975	ORPHA:100991	KIF5A			27	0.554422	PX_1299525
PX_8147689	KIF5A	11	0.547975	ORPHA:100991	KIF5A			28	0.421626	PX_8463751
PX_8147689	KIF5A	11	0.547975	ORPHA:100991	KIF5A			28	0.488288	PX_1865576
PX_8147689	KIF5A	11	0.547975	ORPHA:100991	KIF5A			28	0.488288	PX_2256692
PX_8147689	KIF5A	11	0.547975	ORPHA:100991	KIF5A			28	0.488288	PX_9973750
PX_8147689	KIF5A	11	0.547975	ORPHA:100991	KIF5A			28	0.488288	PX_3522192	GNE
PX_8147689	KIF5A	11	0.547975	ORPHA:100991	KIF5A			28	0.488288	PX_6252942
PX_8147689	KIF5A	11	0.547975	ORPHA:100991	KIF5A			28	0.488288	PX_4522340
PX_8147689	KIF5A	11	0.547975	ORPHA:100991	KIF5A			28	0.488288	PX_1087158
PX_8147689	KIF5A	11	0.547975	ORPHA:100991	KIF5A			28	0.488288	PX_4010430
PX_8147689	KIF5A	11	0.547975	ORPHA:100991	KIF5A			28	0.488288	PX_8988744
PX_8147689	KIF5A	11	0.547975	ORPHA:100991	KIF5A			28	0.488288	PX_1967775	SPG11
PX_8147689	KIF5A	11	0.547975	ORPHA:100991	KIF5A			28	0.485326	PX_3992352
PX_8147689	KIF5A	11	0.547975	ORPHA:100991	KIF5A			28	0.469382	PX_65949	PNPLA6
PX_8147689	KIF5A	11	0.547975	ORPHA:100991	KIF5A			28	0.372931	PX_433440
PX_8147689	KIF5A	11	0.547975	ORPHA:100991	KIF5A			29	0.505052	PX_8993571
PX_8147689	KIF5A	11	0.547975	ORPHA:100991	KIF5A			29	0.486068	PX_4990933
PX_8147689	KIF5A	11	0.547975	ORPHA:100991	KIF5A			29	0.486068	PX_2140027
PX_8147689	KIF5A	11	0.547975	ORPHA:100991	KIF5A			29	0.486068	PX_2211479
PX_8147689	KIF5A	11	0.547975	ORPHA:100991	KIF5A			29	0.510155	PX_9989696
PX_8147689	KIF5A	11	0.547975	ORPHA:100991	KIF5A			29	0.494029	PX_4137286
PX_8147689	KIF5A	11	0.547975	ORPHA:100991	KIF5A			29	0.496241	PX_3930097
PX_8147689	KIF5A	11	0.547975	ORPHA:100991	KIF5A			29	0.496241	PX_6358605
PX_8147689	KIF5A	11	0.547975	ORPHA:100991	KIF5A			30	0.476066	PX_1134023	DYNC1H1
PX_8147689	KIF5A	11	0.547975	ORPHA:100991	KIF5A			30	0.39627	PX_5816638
PX_8147689	KIF5A	11	0.547975	ORPHA:100991	KIF5A			30	0.39627	PX_7567457
PX_8147689	KIF5A	11	0.547975	ORPHA:100991	KIF5A			30	0.540118	PX_8957395
PX_8147689	KIF5A	11	0.547975	ORPHA:100991	KIF5A			30	0.491322	PX_3526529
PX_8147689	KIF5A	11	0.547975	ORPHA:100991	KIF5A			30	0.475406	PX_7925373
PX_8147689	KIF5A	11	0.547975	ORPHA:100991	KIF5A			31	0.456412	PX_1785244
PX_8147689	KIF5A	11	0.547975	ORPHA:100991	KIF5A			31	0.51866	PX_4778454
PX_8147689	KIF5A	11	0.547975	ORPHA:100991	KIF5A			31	0.461901	PX_5352469
PX_8147689	KIF5A	11	0.547975	ORPHA:100991	KIF5A			31	0.48839	PX_2148329	SPAST
PX_8147689	KIF5A	11	0.547975	ORPHA:100991	KIF5A			31	0.522868	PX_6151522
PX_8147689	KIF5A	11	0.547975	ORPHA:100991	KIF5A			31	0.533075	PX_7637672
PX_8147689	KIF5A	11	0.547975	ORPHA:100991	KIF5A			31	0.387032	PX_8346097
PX_8147689	KIF5A	11	0.547975	ORPHA:100991	KIF5A			32	0.646138	PX_5935028
PX_8147689	KIF5A	11	0.547975	ORPHA:100991	KIF5A			32	0.518519	PX_4522730
PX_8147689	KIF5A	11	0.547975	ORPHA:100991	KIF5A			32	0.501857	PX_7394235
PX_8147689	KIF5A	11	0.547975	ORPHA:100991	KIF5A			32	0.501857	PX_8650459	KIF1A
PX_8147689	KIF5A	11	0.547975	ORPHA:100991	KIF5A			32	0.501857	PX_6401877	KIF5A
PX_8147689	KIF5A	11	0.547975	ORPHA:100991	KIF5A			32	0.501857	PX_6079535
PX_8147689	KIF5A	11	0.547975	ORPHA:100991	KIF5A			32	0.501857	PX_8291705
PX_8147689	KIF5A	11	0.547975	ORPHA:100991	KIF5A			32	0.501857	PX_3708326
PX_8147689	KIF5A	11	0.547975	ORPHA:100991	KIF5A			32	0.501857	PX_7715348
PX_8147689	KIF5A	11	0.547975	ORPHA:100991	KIF5A			32	0.501857	PX_2622842	KIF5A
PX_8147689	KIF5A	11	0.547975	ORPHA:100991	KIF5A			32	0.501857	PX_6527501
PX_8147689	KIF5A	11	0.547975	ORPHA:100991	KIF5A			32	0.501857	PX_4269258
PX_8147689	KIF5A	11	0.547975	ORPHA:100991	KIF5A			32	0.501857	PX_933511
PX_8147689	KIF5A	11	0.547975	ORPHA:100991	KIF5A			32	0.501857	PX_1471452
PX_8147689	KIF5A	11	0.547975	ORPHA:100991	KIF5A			32	0.501857	PX_3637237	POLR3A
PX_8147689	KIF5A	11	0.547975	ORPHA:100991	KIF5A			32	0.501857	PX_4943371	KCNA2
PX_8147689	KIF5A	11	0.547975	ORPHA:100991	KIF5A			32	0.509536	PX_7088071	KCNA2
PX_8147689	KIF5A	11	0.547975	ORPHA:100991	KIF5A			32	0.501857	PX_3416685
PX_8147689	KIF5A	11	0.547975	ORPHA:100991	KIF5A			32	0.501857	PX_5697846	POLR3A
PX_8147689	KIF5A	11	0.547975	ORPHA:100991	KIF5A			32	0.501857	PX_5638237	REEP1
PX_8147689	KIF5A	11	0.547975	ORPHA:100991	KIF5A			32	0.501857	PX_1655685
PX_8147689	KIF5A	11	0.547975	ORPHA:100991	KIF5A			32	0.501857	PX_3411359
PX_8147689	KIF5A	11	0.547975	ORPHA:100991	KIF5A			32	0.501857	PX_6257665	UBAP1
PX_8147689	KIF5A	11	0.547975	ORPHA:100991	KIF5A			32	0.501857	PX_6633478
PX_8147689	KIF5A	11	0.547975	ORPHA:100991	KIF5A			32	0.501857	PX_7034410
PX_8147689	KIF5A	11	0.547975	ORPHA:100991	KIF5A			32	0.509536	PX_8147731	KIF5A
PX_8147689	KIF5A	11	0.547975	ORPHA:100991	KIF5A			32	0.3606	PX_6903481
PX_8147689	KIF5A	11	0.547975	ORPHA:100991	KIF5A			32	0.266959	PX_647324
PX_8147689	KIF5A	11	0.547975	ORPHA:100991	KIF5A			32	0.411159	PX_1157025
PX_8147689	KIF5A	11	0.547975	ORPHA:100991	KIF5A			32	0.358969	PX_3873267
PX_8147689	KIF5A	11	0.547975	ORPHA:100991	KIF5A			33	0.452008	PX_6054295
PX_8147689	KIF5A	11	0.547975	ORPHA:100991	KIF5A			33	0.437109	PX_4729522
PX_8147689	KIF5A	11	0.547975	ORPHA:100991	KIF5A			33	0.487005	PX_7730299
PX_8147689	KIF5A	11	0.547975	ORPHA:100991	KIF5A			34	0.47244	PX_6106874
PX_8147689	KIF5A	11	0.547975	ORPHA:100991	KIF5A			34	0.47244	PX_9344492
PX_8147689	KIF5A	11	0.547975	ORPHA:100991	KIF5A			34	0.399764	PX_1064156
PX_8147689	KIF5A	11	0.547975	ORPHA:100991	KIF5A			34	0.519866	PX_9988214
PX_8147689	KIF5A	11	0.547975	ORPHA:100991	KIF5A			34	0.431343	PX_5378182
PX_8147689	KIF5A	11	0.547975	ORPHA:100991	KIF5A			34	0.559976	PX_1756361
PX_8147689	KIF5A	11	0.547975	ORPHA:100991	KIF5A			34	0.406523	PX_24786
PX_8147689	KIF5A	11	0.547975	ORPHA:100991	KIF5A			34	0.475414	PX_5536620
PX_8147689	KIF5A	11	0.547975	ORPHA:100991	KIF5A			35	0.438418	PX_1244130
PX_8147689	KIF5A	11	0.547975	ORPHA:100991	KIF5A			35	0.482718	PX_9360677
PX_8147689	KIF5A	11	0.547975	ORPHA:100991	KIF5A			35	0.468213	PX_4036332
PX_8147689	KIF5A	11	0.547975	ORPHA:100991	KIF5A			35	0.577142	PX_7855083
PX_8147689	KIF5A	11	0.547975	ORPHA:100991	KIF5A			35	0.387101	PX_9026033
PX_8147689	KIF5A	11	0.547975	ORPHA:100991	KIF5A			36	0.50161	PX_6420859
PX_8147689	KIF5A	11	0.547975	ORPHA:100991	KIF5A			36	0.407237	PX_3154396
PX_8147689	KIF5A	11	0.547975	ORPHA:100991	KIF5A			36	0.437392	PX_3873378
PX_8147689	KIF5A	11	0.547975	ORPHA:100991	KIF5A			36	0.512624	PX_7817268
PX_8147689	KIF5A	11	0.547975	ORPHA:100991	KIF5A			36	0.512624	PX_793508
PX_8147689	KIF5A	11	0.547975	ORPHA:100991	KIF5A			36	0.512624	PX_8798294
PX_8147689	KIF5A	11	0.547975	ORPHA:100991	KIF5A			36	0.512624	PX_5919050
PX_8147689	KIF5A	11	0.547975	ORPHA:100991	KIF5A			36	0.420008	PX_5675669
PX_8147689	KIF5A	11	0.547975	ORPHA:100991	KIF5A			36	0.414929	PX_649426
PX_8147689	KIF5A	11	0.547975	ORPHA:100991	KIF5A			36	0.410337	PX_411876
PX_8147689	KIF5A	11	0.547975	ORPHA:100991	KIF5A			36	0.433108	PX_9118363
PX_8147689	KIF5A	11	0.547975	ORPHA:100991	KIF5A			37	0.433709	PX_7393633
PX_8147689	KIF5A	11	0.547975	ORPHA:100991	KIF5A			37	0.433709	PX_654498
PX_8147689	KIF5A	11	0.547975	ORPHA:100991	KIF5A			37	0.433709	PX_8116177
PX_8147689	KIF5A	11	0.547975	ORPHA:100991	KIF5A			37	0.433709	PX_3442272
PX_8147689	KIF5A	11	0.547975	ORPHA:100991	KIF5A			37	0.433709	PX_7702014
PX_8147689	KIF5A	11	0.547975	ORPHA:100991	KIF5A			37	0.433709	PX_9927929
PX_8147689	KIF5A	11	0.547975	ORPHA:100991	KIF5A			37	0.433709	PX_5481845
PX_8147689	KIF5A	11	0.547975	ORPHA:100991	KIF5A			37	0.433709	PX_4236359
PX_8147689	KIF5A	11	0.547975	ORPHA:100991	KIF5A			37	0.433709	PX_1457438
PX_8147689	KIF5A	11	0.547975	ORPHA:100991	KIF5A			37	0.433709	PX_1078379
PX_8147689	KIF5A	11	0.547975	ORPHA:100991	KIF5A			37	0.433709	PX_9128447
PX_8147689	KIF5A	11	0.547975	ORPHA:100991	KIF5A			37	0.433709	PX_1992461
PX_8147689	KIF5A	11	0.547975	ORPHA:100991	KIF5A			37	0.433709	PX_1553627
PX_8147689	KIF5A	11	0.547975	ORPHA:100991	KIF5A			37	0.433709	PX_5126928
PX_8147689	KIF5A	11	0.547975	ORPHA:100991	KIF5A			37	0.433709	PX_3715203
PX_8147689	KIF5A	11	0.547975	ORPHA:100991	KIF5A			37	0.433709	PX_9923209
PX_8147689	KIF5A	11	0.547975	ORPHA:100991	KIF5A			37	0.433709	PX_3472313
PX_8147689	KIF5A	11	0.547975	ORPHA:100991	KIF5A			37	0.433709	PX_5242470
PX_8147689	KIF5A	11	0.547975	ORPHA:100991	KIF5A			37	0.433709	PX_5005054
PX_8147689	KIF5A	11	0.547975	ORPHA:100991	KIF5A			37	0.433709	PX_1140528
[truncated: 589 more rows]

## Sheet: StepC1_variants
Phenopacket	Session	rs	chrom	pos	ref	alt	gene	genotype	gnomad	patient_hpos	negative_hpos	patient_ordos	num_relatives	suspected_inheritance	omim_inheritance	mother_status	mother_genotype	father_status	father_genotype	relatives_status	relatives_genotype	ClinVar_ClinicalSignificance	ClinVar_LastEvaluated	ClinVar_VariationID	GQ	DP	Ensembl_variant_information	comments.
[truncated: 151 more rows]

[truncated: 2 more sheets: StepC2, StepC2_variants]
