# Supplementary material for: Phenotypic similarity-based approach for variant prioritization for unsolved rare disease: a preliminary methodological report
Source: Eur J Hum Genet. 2023 Nov 6;32(2):182–9. doi: 10.1038/s41431-023-01486-7 (PMC10853199; doi:10.1038/s41431-023-01486-7)
Supplement: Supplementary file 4 — Table B [file 41431_2023_1486_MOESM4_ESM.xlsx]

## Sheet: Feuil1
Annotation	Description
Phenopacket	Anonymized Phenopacket identifier
Session	Session jamboree identifier
rs	dbSNP identifier
chrom	chromosome
pos	position
ref	reference allele
alt	alternative allele
GQ	genomic quality (max. 99)
DP	variant depth of coverage
gene	gene name HGMD symbol
genotype	genotype of the individual for the reported variant
Ensembl_variant_information	HGVS variant annotation according to ensembl transcripts
gnomad	alelle frequency for WES in gnomAD database
patient_hpos	Patients positive HPOs repoted in PhenoTips
negative_hpos	Patients negative HPOs repoted in PhenoTips
patient_ordos	Patient clinical disorder reported in PhenoTips (Orphanet database: www.orpha.net )
num_relatives	IDs of other members of the family
suspected_inheritance	suspected disease inheritance reported in PhenoTips
omim_inheritance	OMIM associated to the gene which variant is reported
mother_status	affected status of the mother (only if genomic data has been entered in the system)
mother_genotype	genotype of the mother (only if genomic data has been entered in the system)
father_status	affected status of the father (only if genomic data has been entered in the system)
father_genotype	genotype of the father (only if genomic data has been entered in the system)
relatives_status	affected status of the relative (only if genomic data has been entered in the system)
relatives_genotype	genotype of the relative (only if genomic data has been entered in the system)
ClinVar_ClinicalSignificance	ClinVar clinical significance (https://www.ncbi.nlm.nih.gov/clinvar/ ) according to june 2020
ClinVar_LastEvaluated	ClinVar last date of variant evaluation
ClinVar_VariationID	ClinVar variation ID
rank	rank obtained with similarity calculation
Score	score of similarity calculation
ORPHAcode	Orphanet database disease identifier
ORPHAcode_gene	gene associated with disease in Orphanet database
Case_gene	gene name associated with phenopacket in RD-Connect GPAP
Offspring_ORPHAcode	Offspring's identifier of Orphanet database disease
Offspring_gene	gene associated with offspring
